# Supplementary material for: TICdb: a collection of gene-mapped translocation breakpoints in cancer
Source: BMC Genomics. 2007 Jan 26;8:33. doi: 10.1186/1471-2164-8-33 (PMC1794234; doi:10.1186/1471-2164-8-33)
Supplement: Additional File 2 — List of all 247 genes included in the database, showing the HGNC symbol, the Ensembl Gene identifier and other aliases. [file 1471-2164-8-33-S2.xls]

## Sheet: Hoja2
HGNC	Ensembl Gene ID	Alternative aliases
ABI1	ENSG00000136754	SSH3BP1;E3B1;NAP1;ABI-1
ABL1	ENSG00000097007	JTK7
ABL2	ENSG00000143322	ABLL
ACSL6	ENSG00000164398	FACL6;ACS2;LACS2;LACS5
ADD3	ENSG00000148700	ADDL
AFF1	ENSG00000172493	MLLT2;AF4;AF-4
AFF3	ENSG00000144218	LAF4;MLLT2-like
AFF4	ENSG00000072364	AF5q31;MECEF
ALK	ENSG00000171094	KI-1
ARHGAP26	ENSG00000145819	GRAF;KIAA0621;OPHN1L;OPHN1L1
ARHGEF12	ENSG00000196914	LARG
ASPSCR1	ENSG00000169696	ASPS
ASXL2	ENSG00000143970	ASXH2;FLJ10898;KIAA1685
ATF1	ENSG00000123268	TREB36
ATIC	ENSG00000138363	PURH
BCL11B	ENSG00000127152	CTIP-2
BCL2	ENSG00000171791	Bcl-2
BCL6	ENSG00000113916	ZBTB27;LAZ3;BCL5;BCL6A
BCL7A	ENSG00000110987	BCL7
BCL9	ENSG00000116128	DLNB11
BCR	ENSG00000186716	D22S662
BIRC3	ENSG00000023445	cIAP2
BRD4	ENSG00000141867	HUNKI
BRWD3	ENSG00000165288	BRODL
CARS	ENSG00000110619	CYSRS
CASC5	ENSG00000137812	AF15Q14
CBFA2T3	ENSG00000129993	MTG16;MTGR2;ZMYND4
CBFB	ENSG00000067955	PEBP2B
CBL	ENSG00000110395	RNF55
CCDC28A	ENSG00000024862	RP3-509I19.10;C6orf80;CCRL1AP
CCDC6	ENSG00000108091	D10S170;H4
CCNB1IP1	ENSG00000100814	HEI10;C14orf18
CCND1	ENSG00000110092	BCL1
CCND3	ENSG00000112576
CDH11	ENSG00000140937	CAD11;CDHOB;OB;OSF-4
CDK6	ENSG00000105810	PLSTIRE
CDKN2A	ENSG00000147889	CDK4I
CDX2	ENSG00000165556	CDX3
CEP110	ENSG00000119397	CEP1;FAN
CHIC2	ENSG00000109220	BTL
CLTC	ENSG00000141367	CLTCL2
COL1A1	ENSG00000108821	OI4
COL1A2	ENSG00000164692	OI4
COX6C	ENSG00000164919
CREB3L1	ENSG00000157613	OASIS
CREB3L2	ENSG00000182158	BBF2H7
CREBBP	ENSG00000005339	RTS
CRTC1	ENSG00000105662	MECT1;TORC1;WAMTP1
CXXC6	ENSG00000138336	LCX;TET1
DAB2IP	ENSG00000136848	AIP1;AF9Q34;DIP1/2;KIAA1743
DAZAP1	ENSG00000071626
DDIT3	ENSG00000175197	CHOP10
DDX10	ENSG00000178105	HRH-J8
DEK	ENSG00000124795	D6S231E
ELL	ENSG00000105656	C19orf17;DKFZp434I1916;ELL1;ELL_HUMAN;Men
EML1	ENSG00000066629	ELP79;EMAP;EMAPL;FLJ45033;HuEMAP
EP300	ENSG00000100393	P300
EPC1	ENSG00000120616	Epl1
EPS15	ENSG00000085832	AF-1P
ERG	ENSG00000157554	erg-3;p55
ETV1	ENSG00000006468	ER81
ETV4	ENSG00000175832	E1A-F;PEA3;PEAS3;E1AF
ETV6	ENSG00000139083	TEL
EVI1	ENSG00000085276	PRDM3
EWSR1	ENSG00000182944	EWS
FCRL4	ENSG00000163518	IRTA1
FEV	ENSG00000163497	HSRNAFEV;PET-1
FGFR1	ENSG00000077782	FLT2
FGFR1OP	ENSG00000112486	FOP
FGFR1OP2	ENSG00000111790	DKFZp564O1863;HSPC123-like
FGFR3	ENSG00000068078	ACH, CEK2
FHIT	ENSG00000189283	FRA3B;AP3Aase
FIP1L1	ENSG00000145216	DKFZp586K0717;FLJ33619;Rhe
FLI1	ENSG00000151702	SIC-1;EWSR2
FLT3	ENSG00000122025	FLK2;STK1;CD135
FOXO1A	ENSG00000150907	FKHR
FOXO3A	ENSG00000118689	FKHRL1
FOXP1	ENSG00000114861	12CC4;FLJ23741;HSPC215;QRF1;hFKH1B
FUS	ENSG00000089280	TLS;FUS1
FVT1	ENSG00000119537
GAPDH	ENSG00000111640	G3PD;GAPD
GAS7	ENSG00000007237	KIAA0394
GMPS	ENSG00000163655
GOLGA5	ENSG00000066455	ret-II;golgin-84;rfg5
GOPC	ENSG00000047932	PIST;FIG;GOPC1;CAL
GPHN	ENSG00000171723	GEPH;GPH;GPHRYN;KIAA1385
HAS2	ENSG00000170961
HIP1	ENSG00000127946	ILWEQ
HLF	ENSG00000108924
HMGA1	ENSG00000137309	HMGIY
HMGA2	ENSG00000149948	HMGIC;BABL;LIPO
HOXA11	ENSG00000005073	HOX1;HOX1I
HOXA13	ENSG00000106031	HOX1;HOX1J
HOXA9	ENSG00000078399	ABD-B;HOX1;HOX1.7;HOX1G
HOXC11	ENSG00000123388	HOX3H
HOXC13	ENSG00000123364	HOX3;HOX3G
HOXD11	ENSG00000128713	HOX4;HOX4F
HOXD13	ENSG00000128714	BDE;HOX4I;SPD
HP	ENSG00000197711	HPR
HSP90AA1	ENSG00000080824	HSPCA;HSPC1;Hsp89;Hsp90;FLJ31884
HSP90AB1	ENSG00000096384	HSPCB;HSPC2
IL2	ENSG00000109471	IL-2;TCGF
IL21R	ENSG00000103522	NILR
ITK	ENSG00000113263	EMT;LYK;PSCTK2
JAK2	ENSG00000096968
JARID1A	ENSG00000073614	RBP2;RBBP2
JAZF1	ENSG00000153814	JJAZ1;TIP27
KIAA1618	ENSG00000180843	ALO17
KTN1	ENSG00000126777	CG1;KNT
LAMA4	ENSG00000112769	RP1-142L7.4;DKFZp686D23145;LAMA3
LASP1	ENSG00000002834	MLN50
LCK	ENSG00000182866
LCP1	ENSG00000136167	CP64;PLS2;LC64P;L-PLASTIN
LIFR	ENSG00000113594	SWS;SJS2;STWS
LPP	ENSG00000145012	C12ORF9
LYL1	ENSG00000104903
MALT1	ENSG00000172175	MLT;MLT1
MAML2	ENSG00000184384	MAM2;MAM3;MAM-3;MAML3
MAPRE1	ENSG00000101367	EB1
MDS2	ENSG00000197880
MEF2D	ENSG00000116604	DKFZp686I1536
MKL1	ENSG00000196588	MAL;BSAC;MRTF-A
MLL	ENSG00000118058	HRX;TRX1;ALL-1;CXXC7;HTRX1
MLLT1	ENSG00000130382	ENL;LTG19;YEATS1
MLLT10	ENSG00000078403	AF10
MLLT11	ENSG00000143443	AF1Q
MLLT3	ENSG00000171843	AF9;YEATS3
MLLT4	ENSG00000130396	AF6;AF-6;AFADIN
MLLT6	ENSG00000108292	AF17
MN1	ENSG00000169184	MGCR;MGCR1;MGCR1-PEN
MRPS10	ENSG00000048544	MRP-S10;PNAS-122
MSI2	ENSG00000153944	MSI2H;MGC3245
MSN	ENSG00000147065
MTCP1	ENSG00000182712	C6.1B
MUC1	ENSG00000185499	EMA;PEM;PUM;CD227
MYC	ENSG00000136997	c-Myc
MYH11	ENSG00000133392	SMHC;SMMHC
MYH9	ENSG00000100345	MHA;FTNS;DFNA17;NMMHCA
MYO1F	ENSG00000142347	myosin
MYST3	ENSG00000083168	MOZ;ZNF220;RUNXBP2
MYST4	ENSG00000156650	MORF;MOZ2
NCKIPSD	ENSG00000008300	DIP;DIP1;ORF1;WISH;AF3P21;SPIN90;WASLBP
NCOA4	ENSG00000138293	RFG;ELE1;PTC3;ARA70
NFKB2	ENSG00000077150	LYT10;LYT-10
NIN	ENSG00000100503	KIAA1565
NOTCH1	ENSG00000148400	hN1;TAN1
NPM1	ENSG00000181163	B23;NPM
NR4A3	ENSG00000119508	CHN;TEC;CSMF;NOR1;MINOR
NSD1	ENSG00000165671	STO;SOTOS;ARA267
NTRK1	ENSG00000198400	MTC;TRK;TRKA
NTRK3	ENSG00000140538	TRKC
NUMA1	ENSG00000137497	NUMA
NUP214	ENSG00000126883	CAN;CAIN;N214;D9S46E
NUP98	ENSG00000110713	ADIR2;NUP196
NUT	ENSG00000184507	DKFZp434O192
OMD	ENSG00000127083	OSAD;SLRR2C
PAX3	ENSG00000135903	WS1;CDHS;HUP2
PAX5	ENSG00000196092	BSAP
PAX8	ENSG00000125618
PBX1	ENSG00000185630	DKFZp686B09108
PCM1	ENSG00000078674	PTC4
PDE4DIP	ENSG00000178104	MMGL;CMYA2
PDGFB	ENSG00000100311	SIS;SSV;PDGF2
PDGFRA	ENSG00000134853	CD140A;PDGFR2
PDGFRB	ENSG00000113721	JTK12;PDGFR;CD140B;PDGFR1;PDGF-R-beta
PER1	ENSG00000179094	PER;RIGUI
PHF1	ENSG00000112511	PHF2
PICALM	ENSG00000073921	LAP;CALM;CLTH
PIM1	ENSG00000137193	PIM
PLAG1	ENSG00000181690	PSA;SGPA
PML	ENSG00000140464	MYL;RNF71;TRIM19
POU2AF1	ENSG00000110777	BOB1;OBF1;OCAB;OBF-1
POU5F1	ENSG00000204531	OCT3;OCT4
PPARG	ENSG00000132170	NR1C3;PPARG1;PPARG2;HUMPPARG
PRKAR1A	ENSG00000108946	CAR;CNC1;PKR1;TSE1;PRKAR1;PTC2
PRRX1	ENSG00000116132	PMX1;PRX1;PHOX1
PRRX2	ENSG00000167157	PMX2;PRX2
PSIP1	ENSG00000164985	PAIP;DFS70;LEDGF
RABEP1	ENSG00000029725	RAB5EP;RABPT5
RAD51L1	ENSG00000182185	REC2;R51H2;hREC2;RAD51B
RANBP17	ENSG00000204764	FLJ32916
RANBP2	ENSG00000153201	NUP358
RAP1GDS1	ENSG00000138698	RAP1
RARA	ENSG00000131759	RAR;NR1B1
RBM15	ENSG00000162775	OTT;SPEN
RET	ENSG00000165731	MTC1;HSCR1;MEN2A;MEN2B;RET51;CDHF12
RHOH	ENSG00000168421	RhoH;ARHH
ROS1	ENSG00000047936	ROS;MCF3
RPN1	ENSG00000163902	RBPH1
RUNX1	ENSG00000159216	AML1;AMLCR1;CBFA2;PEBP2A2;PEBP2aB
RUNX1T1	ENSG00000079102	CBFA2T1;CDR;ETO;MTG8;AML1T1;ZMYND2
SEC31A	ENSG00000138674	ABP125;ABP130;HSPC275;HSPC334;SEC31L1;KIAA0905;MGC90305;DKFZp686N07171
SENP6	ENSG00000112701	SUSP1;SSP1
SEPT2	ENSG00000168385	DIFF6;NEDD5;hNedd5;KIAA0158
SEPT5	ENSG00000184702	CDCREL;CDCREL-1;CDCREL1;H5;PNUTL1
SEPT6	ENSG00000125354	SEP2;SEPT11
SFRS3	ENSG00000112081	SRp20
SH3D19	ENSG00000109686	SH3D19;EVE1
SH3GL1	ENSG00000141985	EEN;CNSA1;SH3P8;SH3D2B
SORBS2	ENSG00000154556	ARGBP2;PRO0618;KIAA0777
SPECC1	ENSG00000128487	HCMOGT-1;NP_690868
SS18	ENSG00000141380	SYT;SSXT
SS18L1	ENSG00000184402	CREST
SSX1	ENSG00000126752	SSRC;
SSX2	ENSG00000157950	SSX;HD21;HOM-MEL-40
SSX4	ENSG00000198946	RP11-344N17.14
STAT5B	ENSG00000173757	STAT5
SUZ12	ENSG00000178691	JJAZ1;CHET9
SYK	ENSG00000165025
TAF15	ENSG00000172660	RBP56;TAF2N;TAFII68;hTAFII68
TAL1	ENSG00000162367	SCL;TCL5
TBXAS1	ENSG00000059377	TS;TXS;CYP5;THAS;TXAS;CYP5A1
TCBA1	ENSG00000188580
TCEA1	ENSG00000197214	SII;TCEA;TF2S;GTF2S;TFIIS
TCF12	ENSG00000140262	HEB;HTF4
TCF3	ENSG00000071564	E2A;ITF1
TFE3	ENSG00000068323	RCCP2
TFEB	ENSG00000112561	TCFEB
TFG	ENSG00000114354	TF6;TRKT3
TFPT	ENSG00000105619	FB1
TFRC	ENSG00000072274	TFR;CD71;TRFR
THRAP3	ENSG00000054118	TRAP150
TIAF1	ENSG00000196535	MYO18A
TLX1	ENSG00000107807	TCL3;HOX11
TMPRSS2	ENSG00000184012	PRSS10
TOP1	ENSG00000198900	TOPI
TP53BP1	ENSG00000067369	p202;53BP1
TPM3	ENSG00000143549	TRK;NEM1
TPM4	ENSG00000167460
TPR	ENSG00000047410
TRIM24	ENSG00000122779	PTC6;TF1A;RNF82;TIF1A;hTIF1;TRIM24;TIF1ALPHA
TRIM33	ENSG00000197323	PTC7;RFG7;TF1G;TIF1G;FLJ11429;KIAA1113;TIFGAMMA;TIF1GAMMA
TRIP11	ENSG00000100815	CEV14;TRIP230;GMAP-210
USP42	ENSG00000106346	FLJ12697
USP6	ENSG00000129204	HRP1;TRE17;TRE2;Tre-2
WHSC1	ENSG00000109685	NSD2;TRX5;MMSET;REIIBP
WHSC1L1	ENSG00000147548	NSD3
WT1	ENSG00000184937	GUD;WAGR;WT33;WIT-2
WWOX	ENSG00000186153	FOR;FRA16D;HHCMA56;PRO0128;D16S432E
YTHDF2	ENSG00000198492	HGRG8, NY-REN-2
ZBTB16	ENSG00000109906	PLZF;ZNF145
ZFYVE19	ENSG00000166140	MPFYVE
ZNF198	ENSG00000121741	FIM;MYM;RAMP;SCLL
ZNF278	ENSG00000100105	ZSG;MAZR;PATZ;RIAZ;ZBTB19
ZNF687	ENSG00000143373	KIAA1441;RP11-126K1.3;DKFZp781I1719
ZNF9	ENSG00000169714	CNBP1;DM2;PROMM;RNF163;ZCCHC22
ZNFN1A1	ENSG00000185811	IK1;LYF1;hIk-1;IKAROS
