# Supplementary material for: TICdb: a collection of gene-mapped translocation breakpoints in cancer
Source: BMC Genomics. 2007 Jan 26;8:33. doi: 10.1186/1471-2164-8-33 (PMC1794234; doi:10.1186/1471-2164-8-33)
Supplement: Additional File 3 — A dump of the whole database, listing all 811 records sorted by the HGNC name of the 5' partner genes. Note that the same gene can be a 5' or a 3' partner gene, and that fusion numbers might be repeated if represented by two or more different cross-references. [file 1471-2164-8-33-S3.xls]

## Sheet: TICdb
This file contains all the entries in TICdb, sorted by the HGNC name of the 5' partner genes. Please note that the same gene can be a 5' or a 3' partner gene.
Fusion numbers could be repeated if represented by two or more different cross-references.
		5' PARTNER GENE				3' PARTNER GENE
FUSION	HGNC	FRAGMENT	BREAKPOINT		HGNC	FRAGMENT	BREAKPOINT	REFERENCE
487	ALPHA	Mapping not possible			TFEB	ENST00000373033:Intron.1	43976	12719541
484	ASPSCR1	ENST00000306729:Intron.7	0		TFE3	ENST00000315869:Intron.4	0	AY034078
485	ASPSCR1	ENST00000306729:Intron.7	0		TFE3	ENST00000315869:Intron.5	0	AY034077
2	ATIC	ENST00000236959:Intron.7	0		ALK	ENST00000306036:Intron.20	0	10706887
3	ATIC	ENST00000236959:Intron.7	0		ALK	ENST00000306036:Intron.20	0	10706082
3	ATIC	ENST00000236959:Intron.7	0		ALK	ENST00000306036:Intron.20	0	10702393
495	BCL11B	ENST00000357195:Intron.3	8526		T-CELL RECEPTOR			15668700
30	BCL2	ENST00000333681:Exon.3	2438		Immunoglobulin			M13421
24	BCL2	ENST00000333681:Exon.3	2439		Immunoglobulin			S79218
29	BCL2	ENST00000333681:Exon.3	2442		Immunoglobulin			X63225
33	BCL2	ENST00000333681:Exon.3	2491		Immunoglobulin			M13418
32	BCL2	ENST00000333681:Exon.3	2494		Immunoglobulin			M13419
25	BCL2	ENST00000333681:Exon.3	2495		Immunoglobulin			X63233
26	BCL2	ENST00000333681:Exon.3	2497		Immunoglobulin			3129686
26	BCL2	ENST00000333681:Exon.3	2497		Immunoglobulin			X63232
26	BCL2	ENST00000333681:Exon.3	2497		Immunoglobulin			X63227
28	BCL2	ENST00000333681:Exon.3	2498		Immunoglobulin			X63226
27	BCL2	ENST00000333681:Exon.3	2500		Immunoglobulin			X63231
35	BCL2	ENST00000333681:Exon.3	2510		Immunoglobulin			3129686
23	BCL2	ENST00000333681:Exon.3	2537		Immunoglobulin			AY137970
31	BCL2	ENST00000333681:Exon.3	2541		Immunoglobulin			M13420
22	BCL2	ENST00000333681:Exon.3	2550		Immunoglobulin			AY137971
34	BCL2	ENST00000333681:Exon.3	5262		Immunoglobulin			2284100
61	BCL9	ENST00000234739:Exon.10	1795		Immunoglobulin			9490669
66	BCR	ENST00000305877:Intron.1	0		ABL1	ENST00000318560:Intron.1	0	X07537
66	BCR	ENST00000305877:Intron.1	0		ABL1	ENST00000318560:Intron.1	0	AF113911
69	BCR	ENST00000305877:Intron.13	0		ABL1	ENST00000318560:Intron.1	0	AJ131467
70	BCR	ENST00000305877:Intron.14	0		ABL1	ENST00000318560:Intron.1	0	AJ131466
70	BCR	ENST00000305877:Intron.14	0		ABL1	ENST00000318560:Intron.1	0	M25946
71	BCR	ENST00000305877:Intron.1	0		ABL1	ENST00000318560:Intron.2	0	S72479
72	BCR	ENST00000305877:Intron.14	0		ABL1	ENST00000318560:Intron.2	0	S72478
80	BCR	ENST00000305877:Intron.14	15		ABL1	ENST00000318560:Intron.1	18524	AH001427
77	BCR	ENST00000305877:Intron.14	244		ABL1	ENST00000318560:Intron.1	16587	U19399
74	BCR	ENST00000305877:Intron.14	282		ABL1	ENST00000266100:Intron.1	15980	U19404
79	BCR	ENST00000305877:Intron.14	468		ABL1	ENST00000266100:Intron.1	108009	M31759
73	BCR	ENST00000305877:Intron.13	633		ABL1	ENST00000266100:Intron.1	25226	U19408
75	BCR	ENST00000305877:Intron.14	661		ABL1	ENST00000266100:Intron.1	68053	U19403
76	BCR	ENST00000305877:Intron.14	995		ABL1	ENST00000266100:Intron.1	115791	U19400
78	BCR	ENST00000305877:Intron.14	1096		ABL1	ENST00000266100:Intron.1	72271	U19398
176	BCR	ENST00000305877:Intron.4	0		FGFR1	ENST00000310729:Intron.10	0	AJ298916
68	BCR	ENST00000305877:Intron.4	3065		FGFR1	ENST00000310729:Intron.9	32	AJ298918
496	BCR	ENST00000305877:Intron.1	0		JAK2	ENST00000381652:Intron.18	0	16001431
67	BCR	ENST00000305877:Intron.17	371		PDGFRA	ENST00000381354:Exon.12	50	AY303970
247	BIRC3	ENST00000263464:Intron.6	0		MALT1	ENST00000348428:Intron.2	0	AF123094
21	BRWD3	ENST00000373275:Intron.22	1372		ARHGAP20	Mapping not possible		15543602
4	CARS	ENST00000278224:Intron.17	0		ALK	ENST00000306036:Intron.20	0	12112524
4	CARS	ENST00000278224:Intron.17	0		ALK	ENST00000306036:Intron.20	0	13679433
5	CARS	ENST00000278224:Intron.17	1116		ALK	ENST00000306036:Intron.20	1703	13679433
82	CBFB	ENST00000290858:Intron.5	0		MYH11	ENST00000300036:Intron.27	0	AF251768
84	CBFB	ENST00000290858:Intron.5	0		MYH11	ENST00000300036:Intron.32	0	AF249898
85	CBFB	ENST00000290858:Intron.5	0		MYH11	ENST00000300036:Intron.28	0	AF249897
86	CBFB	ENST00000290858:Intron.5	0		MYH11	ENST00000300036:Intron.29	0	AF202996
87	CBFB	ENST00000290858:Intron.5	10083		MYH11	ENST00000300036:Intron.27	0	X87833
83	CBFB	ENST00000290858:Intron.5	14625		MYH11	ENST00000300036:Intron.31	0	AF390860
354	CCDC6	ENST00000263102:Intron.7	0		PDGFRB	ENST00000261799:Intron.10	0	11389034
401	CCDC6	ENST00000263102:Intron.1	0		RET	ENST00000355710:Intron.11	0	2406025
400	CCDC6	ENST00000263102:Intron.8	848		RET	ENST00000344015:Intron.7	3362	10931090
88	CCND1	ENST00000227507:Exon.5	1406		FSTL3	Mapping not possible		9671416
515	CDH11	ENST00000268603:Intron.2	0		USP6	ENST00000304328:Exon.1	1545	AY380223
516	CDH11	ENST00000268603:Intron.1	0		USP6	ENST00000304328:Exon.1	1545	AY380226
517	CDH11	ENST00000268603:Intron.2	0		USP6	ENST00000304328:Intron.1	0	AY380224
530	CDK6	ENST00000265734:Intron.3	39676		MLL	ENST00000359313:Intron.11	223	AF492834
180	CEP110	ENST00000373855:Intron.40	0		FGFR1	ENST00000310729:Intron.10	0	10688839
6	CLTC	ENST00000269122:Intron.31	0		ALK	ENST00000306036:Intron.20	0	15492998
6	CLTC	ENST00000269122:Intron.31	0		ALK	ENST00000306036:Intron.20	0	10807789
6	CLTC	ENST00000269122:Intron.31	0		ALK	ENST00000306036:Intron.20	0	12920229
6	CLTC	ENST00000269122:Intron.31	0		ALK	ENST00000306036:Intron.20	0	12112524
6	CLTC	ENST00000269122:Intron.31	0		ALK	ENST00000306036:Intron.20	0	11485898
7	CLTC	ENST00000269122:Intron.31	2008		ALK	ENST00000306036:Intron.20	1882	12750159
486	CLTC	ENST00000269122:Intron.17	0		TFE3	ENST00000315869:Intron.5	0	12917640
319	COL1A1	ENST00000225964:Intron.29	0		PDGFB	ENST00000331163:Intron.1	0	12034531
320	COL1A1	ENST00000225964:Intron.25	0		PDGFB	ENST00000331163:Intron.1	0	11329146
321	COL1A1	ENST00000225964:Intron.32	0		PDGFB	ENST00000331163:Intron.1	0	11329146
322	COL1A1	ENST00000225964:Intron.33	0		PDGFB	ENST00000331163:Intron.1	0	11329146
323	COL1A1	ENST00000225964:Intron.24	0		PDGFB	ENST00000331163:Intron.1	0	9771975
325	COL1A1	ENST00000225964:Intron.8	0		PDGFB	ENST00000331163:Intron.1	0	X98709
326	COL1A1	ENST00000225964:Intron.11	0		PDGFB	ENST00000331163:Intron.1	0	X98710
328	COL1A1	ENST00000225964:Intron.36	0		PDGFB	ENST00000331163:Intron.1	0	Y15913
329	COL1A1	ENST00000225964:Intron.46	0		PDGFB	ENST00000331163:Intron.1	0	Y15914
330	COL1A1	ENST00000225964:Intron.45	0		PDGFB	ENST00000331163:Intron.1	0	Y15915
331	COL1A1	ENST00000225964:Intron.38	0		PDGFB	ENST00000331163:Intron.1	0	Y15919
337	COL1A1	ENST00000225964:Intron.39	0		PDGFB	ENST00000331163:Intron.1	0	Y16346
335	COL1A1	ENST00000225964:Intron.33	18		PDGFB	ENST00000331163:Intron.1	6634	Y16344
336	COL1A1	ENST00000225964:Intron.25	26		PDGFB	ENST00000331163:Intron.1	6092	Y16345
332	COL1A1	ENST00000225964:Intron.36	69		PDGFB	ENST00000331163:Intron.1	5300	Y16341
327	COL1A1	ENST00000225964:Intron.7	125		PDGFB	ENST00000331163:Intron.1	6028	Y15911
333	COL1A1	ENST00000225964:Intron.46	215		PDGFB	ENST00000331163:Intron.1	2613	Y16342
324	COL1A1	ENST00000225964:Intron.43	261		PDGFB	ENST00000331163:Intron.1	3724	X98705
334	COL1A1	ENST00000225964:Intron.45	269		PDGFB	ENST00000331163:Intron.1	5230	Y16343
522	COL1A1	ENST00000225964:Intron.1	0		USP6	ENST00000304328:Exon.1	1545	AY624558
366	COL1A2	ENST00000297268:Intron.1	0		PLAG1	ENST00000316981:Intron.2	0	AF221550
248	CRTC1	ENST00000321949:Intron.1	0		MAML2	ENST00000331217:Exon.1	4	AY186997
128	CHIC2	ENST00000381368:Intron.3	0		ETV6	ENST00000266427:Intron.1	0	10477709
129	CHIC2	ENST00000381368:Intron.1	0		ETV6	ENST00000266427:Intron.2	0	10477709
497	EML1	ENST00000327921:Intron.21	0		ABL1	ENST00000318560:Intron.1	0	15713800
764	EPC1	ENST00000375090:Intron.10	0		PHF1	ENST00000374516:Intron.1	0	16397222
123	ETV6	ENST00000266427:Intron.5	0		ABL1	ENST00000318560:Intron.1	0	9365838
124	ETV6	ENST00000266427:Intron.4	0		ABL1	ENST00000318560:Intron.1	0	7805037
125	ETV6	ENST00000266427:Intron.5	0		ABL2	ENST00000344730:Intron.1	0	10706884
126	ETV6	ENST00000266427:Intron.5	0		ABL2	ENST00000344730:Intron.2	0	10706884
130	ETV6	ENST00000266427:Intron.1	0		ACSL6	ENST00000296869:Intron.27	0	10502316
131	ETV6	ENST00000266427:Intron.2	0		ACSL6	ENST00000379249:Intron.11	0	10502316
133	ETV6	ENST00000266427:Intron.1	0		ACSL6	ENST00000379249:Intron.1	0	10502316
132	ETV6	ENST00000266427:Intron.2	50395		ACSL6	ENST00000379249:Intron.9	0	10502316
127	ETV6	ENST00000266427:Intron.2	0		CDX2	ENST00000381020:Intron.1	0	9920852
728	ETV6	ENST00000266427:Exon.5	56		FGFR3	ENST00000260795:Exon.8	156	11731410
794	ETV6	ENST00000266427:Exon.5	441		FLT3	ENST00000380987:Exon.14	17	16761019
795	ETV6	ENST00000266427:Intron.5	14049		FLT3	ENST00000380987:Exon.13	53	16761019
134	ETV6	ENST00000266427:Intron.5	0		JAK2	ENST00000381652:Intron.18	0	9360930
135	ETV6	ENST00000266427:Intron.5	0		JAK2	ENST00000381652:Intron.11	0	9360930
136	ETV6	ENST00000266427:Intron.4	0		JAK2	ENST00000381652:Intron.16	0	9360930
137	ETV6	ENST00000266427:Intron.4	8654		JAK2	ENST00000381652:Intron.15	230	9326218
729	ETV6	ENST00000266427:Intron.2	0		MDS2	ENST00000374555:Intron.5	0	12203785
140	ETV6	ENST00000266427:Intron.4	0		NTRK3	ENST00000360948:Intron.13	0	9949179
141	ETV6	ENST00000266427:Intron.5	0		NTRK3	ENST00000360948:Intron.13	0	9811336
141	ETV6	ENST00000266427:Intron.5	0		NTRK3	ENST00000360948:Intron.13	0	9462753
357	ETV6	ENST00000266427:Intron.4	0		PDGFRB	ENST00000261799:Intron.10	0	8168137
144	ETV6	ENST00000266427:Intron.1	0		PER1	ENST00000317276:Intron.22	0	12661008
738	ETV6	ENST00000266427:Intron.5	333		RUNX1	ENST00000300305:Intron.1	109535	9864173
730	ETV6	ENST00000266427:Intron.5	2492		RUNX1	ENST00000300305:Intron.1	752	10463610
743	ETV6	ENST00000266427:Intron.5	3266		RUNX1	ENST00000300305:Intron.2	5491	10992297
731	ETV6	ENST00000266427:Intron.5	4145		RUNX1	ENST00000300305:Intron.1	135887	10463610
736	ETV6	ENST00000266427:Intron.5	4356		RUNX1	ENST00000300305:Intron.1	155638	9864173
732	ETV6	ENST00000266427:Intron.5	4402		RUNX1	ENST00000300305:Intron.1	100745	10463610
733	ETV6	ENST00000266427:Intron.5	4446		RUNX1	ENST00000300305:Intron.1	155509	10463610
418	ETV6	ENST00000266427:Intron.5	4758		RUNX1	ENST00000300305:Intron.1	86324	AF044317
734	ETV6	ENST00000266427:Intron.5	6171		RUNX1	ENST00000300305:Intron.1	110261	10463610
746	ETV6	ENST00000266427:Intron.5	6462		RUNX1	ENST00000300305:Intron.1	72877	10992297
741	ETV6	ENST00000266427:Intron.5	6526		RUNX1	ENST00000300305:Intron.1	100725	10992297
740	ETV6	ENST00000266427:Intron.5	6775		RUNX1	ENST00000300305:Intron.1	103732	10992297
742	ETV6	ENST00000266427:Intron.5	6938		RUNX1	ENST00000300305:Intron.1	138098	10992297
747	ETV6	ENST00000266427:Intron.5	7005		RUNX1	ENST00000300305:Intron.1	104124	10992297
745	ETV6	ENST00000266427:Intron.5	7285		RUNX1	ENST00000300305:Intron.1	394	10992297
744	ETV6	ENST00000266427:Intron.5	10256		RUNX1	ENST00000300305:Intron.1	9003	10992297
737	ETV6	ENST00000266427:Intron.5	10510		RUNX1	ENST00000300305:Intron.1	111015	9864173
735	ETV6	ENST00000266427:Intron.5	10735		RUNX1	ENST00000300305:Intron.1	2465	10463610
417	ETV6	ENST00000266427:Intron.5	12643		RUNX1	ENST00000300305:Intron.2	359	AJ494735
416	ETV6	ENST00000266427:Intron.5	13945		RUNX1	ENST00000300305:Intron.1	139960	AJ494736
739	ETV6	ENST00000266427:Intron.5	14001		RUNX1	ENST00000300305:Intron.2	626	10992297
145	ETV6	ENST00000266427:Intron.5	0		SYK	ENST00000375754:Intron.5	0	11159536
479	ETV6	ENST00000266427:Intron.2	0		TCBA1	ENST00000368417:Intron.4	128144	9087565
146	EWSR1	ENST00000331029:Intron.7	0		ATF1	ENST00000262053:Intron.4	0	AF047022
147	EWSR1	ENST00000331029:Intron.8	0		ATF1	ENST00000262053:Intron.3	0	8401579
148	EWSR1	ENST00000331029:Intron.7	0		DDIT3	ENST00000346473:Intron.1	0	8637704
199	EWSR1	ENST00000331029:Intron.7	523		DDIT3	ENST00000346473:Intron.1	2060	Y10005
149	EWSR1	ENST00000331029:Intron.7	0		ERG	ENST00000357391:Intron.10	0	S70593
150	EWSR1	ENST00000331029:Intron.7	0		ERG	ENST00000357391:Intron.7	0	S70579
153	EWSR1	ENST00000331029:Intron.10	0		ERG	ENST00000357391:Intron.7	0	S72622
152	EWSR1	ENST00000331029:Exon.7	32		ERG	ENST00000357391:Exon.10	7	S82335
151	EWSR1	ENST00000331029:Exon.7	37		ERG	ENST00000357391:Intron.9	613	S82338
154	EWSR1	ENST00000331029:Intron.10	0		ETV1	ENST00000242066:Intron.10	0	7700648
156	EWSR1	ENST00000331029:Intron.7	1218		ETV4	ENST00000319349:Intron.8	1413	AB005537
155	EWSR1	ENST00000332050:Intron.7	1572		ETV4	ENST00000319349:Intron.8	666	AB005538
157	EWSR1	ENST00000331029:Intron.7	0		FEV	ENST00000295727:Intron.1	0	10976720
160	EWSR1	ENST00000331029:Intron.7	0		FLI1	ENST00000344954:Intron.7	0	S72620
161	EWSR1	ENST00000331029:Intron.7	0		FLI1	ENST00000344954:Intron.4	0	S64709
162	EWSR1	ENST00000331029:Intron.7	0		FLI1	ENST00000344954:Intron.6	0	S62665
158	EWSR1	ENST00000332050:Intron.7	1570		FLI1	ENST00000344954:Intron.5	21553	AJ229320
159	EWSR1	ENST00000331029:Intron.8	2704		FLI1	ENST00000344954:Intron.6	1016	AJ229311
168	EWSR1	ENST00000331029:Exon.13	13		NR4A3	ENST00000374957:Intron.2	650	12378528
163	EWSR1	ENST00000331029:Exon.12	60		NR4A3	ENST00000374957:Intron.2	1393	12378528
164	EWSR1	ENST00000331029:Intron.13	338		NR4A3	ENST00000374957:Intron.2	510	12378528
169	EWSR1	ENST00000331029:Intron.12	429		NR4A3	ENST00000374957:Intron.2	1840	12378528
173	EWSR1	ENST00000331029:Intron.12	647		NR4A3	ENST00000374957:Intron.2	771	12378528
165	EWSR1	ENST00000331029:Intron.12	774		NR4A3	ENST00000374957:Intron.2	1153	12378528
166	EWSR1	ENST00000331029:Intron.12	1052		NR4A3	ENST00000374957:Intron.2	455	12378528
171	EWSR1	ENST00000331029:Intron.12	1149		NR4A3	ENST00000374957:Intron.2	1923	12378528
172	EWSR1	ENST00000331029:Intron.12	1303		NR4A3	ENST00000374957:Intron.1	1545	12378528
170	EWSR1	ENST00000331029:Intron.7	1372		NR4A3	ENST00000374957:Intron.1	1620	12378528
167	EWSR1	ENST00000331029:Intron.12	1443		NR4A3	ENST00000374957:Intron.2	667	12378528
498	EWSR1	ENST00000331029:Intron.6	2759		POU5F1	ENST00000259915:Exon.1	411	15729702
174	EWSR1	ENST00000331029:Intron.7	0		WT1	ENST00000379079:Intron.7	0	S79672
175	EWSR1	ENST00000332050:Intron.7	1652		ZNF278	ENST00000266269:Exon.1	1419	AF254088
177	FGFR1OP	ENST00000366847:Intron.5	0		FGFR1	ENST00000310729:Intron.10	0	11550283
178	FGFR1OP	ENST00000366847:Intron.6	0		FGFR1	ENST00000310729:Intron.10	0	11550283
179	FGFR1OP	ENST00000366847:Intron.7	0		FGFR1	ENST00000310729:Intron.10	0	11550283
187	FGFR1OP2	ENST00000229395:Intron.4	0		FGFR1	ENST00000310729:Intron.10	0	15034873
338	FIP1L1	ENST00000358575:Intron.12	0		PDGFRA	ENST00000381354:Exon.12	85	AY229892
339	FIP1L1	ENST00000358575:Intron.11	0		PDGFRA	ENST00000381354:Exon.12	45	12660384
340	FIP1L1	ENST00000358575:Intron.13	0		PDGFRA	ENST00000381354:Exon.12	100	12660384
341	FIP1L1	ENST00000358575:Intron.10	0		PDGFRA	ENST00000381354:Exon.12	48	12660384
342	FIP1L1	ENST00000358575:Intron.13	0		PDGFRA	ENST00000381354:Exon.12	76	12660384
345	FIP1L1	ENST00000358575:Intron.12	409		PDGFRA	ENST00000381354:Exon.12	55	12660384
344	FIP1L1	ENST00000358575:Intron.13	452		PDGFRA	ENST00000381354:Exon.12	100	12660384
347	FIP1L1	ENST00000358575:Intron.12	1772		PDGFRA	ENST00000381354:Exon.12	53	12660384
348	FIP1L1	ENST00000358575:Intron.13	1892		PDGFRA	ENST00000381354:Exon.12	77	12660384
346	FIP1L1	ENST00000358575:Intron.13	3363		PDGFRA	ENST00000381354:Exon.12	80	12660384
343	FIP1L1	ENST00000358575:Intron.11	7914		PDGFRA	ENST00000381354:Exon.12	43	12660384
188	FOXO1A	ENST00000379561:Intron.1	0		PAX3	ENST00000350526:Intron.7	0	8275086
189	FUS	ENST00000254108:Intron.5	0		ATF1	ENST00000262053:Intron.4	0	AJ295163
502	FUS	ENST00000380244:Intron.8	858		CREB3L1	ENST00000288400:Exon.5	73	15640831
191	FUS	ENST00000254108:Intron.7	0		CREB3L2	ENST00000330387:Intron.1	0	AJ549096
192	FUS	ENST00000254108:Exon.6	124		CREB3L2	ENST00000330387:Exon.5	85	AJ549094
190	FUS	ENST00000254108:Intron.7	1320		CREB3L2	ENST00000330387:Exon.5	94	AJ549097
193	FUS	ENST00000254108:Intron.7	0		DDIT3	ENST00000346473:Intron.1	0	7503811
195	FUS	ENST00000254108:Intron.14	0		DDIT3	ENST00000346473:Intron.1	1320	AJ301613
196	FUS	ENST00000254108:Intron.3	0		DDIT3	ENST00000346473:Intron.1	0	AJ301612
197	FUS	ENST00000254108:Intron.13	0		DDIT3	ENST00000346473:Intron.1	0	AJ301611
198	FUS	ENST00000254108:Intron.5	0		DDIT3	ENST00000346473:Intron.1	0	7987849
194	FUS	ENST00000254108:Intron.14	39		DDIT3	ENST00000346473:Intron.1	1291	AJ301614
201	FUS	ENST00000254108:Intron.7	453		DDIT3	ENST00000346473:Intron.1	1356	Y10003
202	FUS	ENST00000254108:Intron.7	453		DDIT3	ENST00000346473:Intron.1	1470	Y10002
200	FUS	ENST00000254108:Intron.7	1072		DDIT3	ENST00000346473:Intron.1	1045	Y10004
203	FUS	ENST00000254108:Intron.7	412		ERG	ENST00000357391:Intron.10	4754	Y10001
40	GAPDH	ENST00000229239:Intron.2	393		BCL6	ENST00000232014:Intron.1	1037	14655758
402	GOLGA5	ENST00000163416:Intron.7	0		RET	ENST00000344015:Intron.7	5341	9443391
205	GOPC	ENST00000342793:Intron.8	2304		ROS1	ENST00000368508:Intron.34	583	12661006
36	H4?	Mapping not possible			BCL6	ENST00000232014:Intron.1	1517	12414651
37	H4?	Mapping not possible			BCL6	ENST00000232014:Intron.1	807	12414651
367	HAS2	ENST00000303924:Intron.1	0		PLAG1	ENST00000316981:Intron.1	0	AF221549
368	HAS2	ENST00000303924:Intron.1	0		PLAG1	ENST00000316981:Intron.2	0	AF221548
356	HIP1	ENST00000336926:Intron.32	0		PDGFRB	ENST00000261799:Intron.10	0	9616134
206	HMGA1	ENST00000357318:Intron.5	0		LAMA4	ENST00000230538:Intron.2	0	9060828
212	HMGA2	ENST00000354636:Intron.2	0		CCNB1IP1	ENST00000358932:Intron.5	0	11223542
210	HMGA2	ENST00000354636:Intron.3	0		COX6C	ENST00000297564:Intron.3	0	10679920
213	HMGA2	Bkpt outside gene			FHIT	ENST00000341848:Intron.4	0	8988031
211	HMGA2	Bkpt outside gene			LPP	ENST00000312675:Intron.4	0	AF393503
209	HMGA2	ENST00000354636:Intron.3	0		RAD51L1	ENST00000344360:Intron.6	0	AY138858
207	HMGA2	ENST00000354636:Intron.3	28233		RAD51L1	ENST00000344360:Intron.9	14481	AY387666
208	HMGA2	Bkpt outside gene			RAD51L1	ENST00000344360:Intron.9	64911	AF533653
238	HP	ENST00000355906:Intron.5	0		MRPS10	ENST00000372929:Exon.7	73	8631004
42	HSP90AA1	ENST00000334701:Intron.2	14889		BCL6	ENST00000232014:Exon.2	3	10564588
41	HSP90AA1	ENST00000334701:Intron.2	15330		BCL6	ENST00000232014:Intron.1	489	14655758
43	HSP90AB1	ENST00000353801:Intron.2	0		BCL6	Bkpt outside gene		10811103
240	IL2	ENST00000226730:Intron.3	1485		Unknown	Mapping not possible		Z14319
239	IL2	ENST00000226730:Intron.3	1506		Unknown	Mapping not possible		Z14320
49	IL21R	ENST00000337929:Intron.1	25577		BCL6	Bkpt outside gene		11821949
62	Immunoglobulin				BCL11B	ENST00000357195:Intron.2	0	AY752977
63	Immunoglobulin				BCL11B	ENST00000357195:Intron.3	0	AY752976
64	Immunoglobulin				BCL11B	ENST00000357195:Intron.3	8434	AY752980
65	Immunoglobulin				BCL11B	ENST00000357195:Intron.3	8155	AY752981
44	Immunoglobulin				BCL6	ENST00000232014:Intron.1	1296	10564588
45	Immunoglobulin				BCL6	ENST00000232014:Intron.1	551	10637510
46	Immunoglobulin				BCL6	ENST00000232014:Intron.1	887	10637510
47	Immunoglobulin				BCL6	ENST00000232014:Intron.1	1806	10637510
48	Immunoglobulin				BCL6	ENST00000232014:Intron.1	2177	10637510
59	Immunoglobulin				BCL7A	ENST00000261822:Intron.1	2005	X90000
60	Immunoglobulin				BCL7A	ENST00000261822:Intron.1	2035	8605326
89	Immunoglobulin				CCND1	ENST00000227507:Exon.5	1400	X66970
90	Immunoglobulin				CCND1	ENST00000227507:Exon.5	2304	S72850
91	Immunoglobulin				CCND3	ENST00000372988:Intron.1	32861	AF388310
92	Immunoglobulin				CCND3	ENST00000372988:Intron.1	46804	AF388309
93	Immunoglobulin				CCND3	ENST00000372988:Intron.1	42314	AF364073
94	Immunoglobulin				CDKN2A	ENST00000361279:Intron.1	18331	8631023
95	Immunoglobulin				CDKN2A	ENST00000361279:Intron.1	18337	9345058
96	Immunoglobulin				CDKN2A	ENST00000361279:Intron.1	18350	9345058
241	Immunoglobulin				FCRL4	ENST00000368187:Intron.1	1409	15496980
242	Immunoglobulin				FCRL4	ENST00000368187:Intron.2	2846	11290337
500	Immunoglobulin				FOXP1	ENST00000318789:Intron.2	78169	AY909541
501	Immunoglobulin				FOXP1	ENST00000318789:Intron.1	1825	15703784
204	Immunoglobulin				FVT1	ENST00000326575:Intron.9	1798	8417785
253	Immunoglobulin				MUC1	ENST00000337604:Intron.8	2605	10779441
254	Immunoglobulin				MUC1	ENST00000337604:Intron.8	2601	10753849
256	Immunoglobulin				MYC	ENST00000259523:Intron.1	280	6419123
257	Immunoglobulin				MYC	ENST00000259523:Intron.1	301	3921823
258	Immunoglobulin				MYC	ENST00000259523:Intron.1	383	2509518
259	Immunoglobulin				MYC	ENST00000259523:Intron.1	125	6324175
260	Immunoglobulin				MYC	ENST00000259523:Intron.1	27	15496980
261	Immunoglobulin				MYC	ENST00000259523:Intron.1	1059	AJ630627
262	Immunoglobulin				MYC	ENST00000259523:Intron.1	520	AJ630625
263	Immunoglobulin				MYC	ENST00000259523:Intron.1	323	AJ630622
264	Immunoglobulin				MYC	ENST00000259523:Exon.1	177	AJ630621
265	Immunoglobulin				MYC	ENST00000259523:Intron.1	53	AJ630620
266	Immunoglobulin				MYC	ENST00000259523:Exon.1	399	AJ630618
267	Immunoglobulin				MYC	ENST00000259523:Exon.1	390	AJ630616
268	Immunoglobulin				MYC	ENST00000259523:Intron.1	184	AJ630614
269	Immunoglobulin				MYC	ENST00000259523:Intron.1	602	AJ630613
270	Immunoglobulin				MYC	ENST00000259523:Exon.1	396	AJ630610
271	Immunoglobulin				MYC	ENST00000259523:Intron.1	900	AJ630607
272	Immunoglobulin				MYC	ENST00000259523:Intron.1	137	AJ630604
273	Immunoglobulin				MYC	ENST00000259523:Intron.1	317	AJ630041
274	Immunoglobulin				MYC	ENST00000259523:Intron.1	615	AJ630038
275	Immunoglobulin				MYC	ENST00000259523:Intron.1	4	AJ630033
276	Immunoglobulin				MYC	ENST00000259523:Exon.1	27	AJ628711
277	Immunoglobulin				MYC	ENST00000259523:Intron.1	99	AJ628710
278	Immunoglobulin				MYC	ENST00000259523:Exon.1	413	AJ628708
279	Immunoglobulin				MYC	ENST00000259523:Intron.1	480	AJ628707
280	Immunoglobulin				MYC	ENST00000259523:Intron.1	482	AJ628706
281	Immunoglobulin				MYC	ENST00000259523:Intron.1	363	AJ628705
282	Immunoglobulin				MYC	ENST00000259523:Intron.1	1021	AJ628704
283	Immunoglobulin				MYC	ENST00000259523:Intron.1	573	AJ628702
284	Immunoglobulin				MYC	ENST00000259523:Intron.1	259	AJ601404
285	Immunoglobulin				MYC	ENST00000259523:Intron.1	96	AJ601402
286	Immunoglobulin				MYC	ENST00000259523:Intron.1	57	AJ601400
287	Immunoglobulin				MYC	ENST00000259523:Exon.1	71	AJ601399
288	Immunoglobulin				MYC	ENST00000259523:Exon.1	38	AJ601398
289	Immunoglobulin				MYC	ENST00000259523:Exon.1	125	AJ601397
290	Immunoglobulin				MYC	ENST00000259523:Exon.1	448	AJ601396
291	Immunoglobulin				MYC	ENST00000259523:Intron.1	586	AJ586978
292	Immunoglobulin				MYC	ENST00000259523:Intron.1	998	AJ586977
293	Immunoglobulin				MYC	ENST00000259523:Intron.1	400	AJ586974
294	Immunoglobulin				MYC	ENST00000259523:Exon.1	511	AJ586972
295	Immunoglobulin				MYC	ENST00000259523:Exon.1	479	AJ586971
296	Immunoglobulin				MYC	ENST00000259523:Exon.1	516	X63555
297	Immunoglobulin				MYC	ENST00000259523:Intron.1	281	X00252
298	Immunoglobulin				MYC	ENST00000259523:Intron.1	384	M30444
143	Immunoglobulin				PAX5	ENST00000377859:Intron.1	7412	15496980
490	Immunoglobulin				WHSC1	ENST00000353275:Intron.1	2776	15496980
491	Immunoglobulin				WWOX	ENST00000335140:Intron.5	11867	AF055383
492	Immunoglobulin				WWOX	ENST00000335140:Intron.5	11859	AF055382
493	Immunoglobulin				WWOX	ENST00000335140:Intron.5	287043	AF055380
765	ITK	ENST00000231189:Intron.5	0		SYK	ENST00000375754:Intron.7	0	16341044
763	JAZF1	ENST00000283928:Intron.3	28820		PHF1	ENST00000374516:Intron.1	538	16397222
243	JAZF1	ENST00000283928:Intron.3	0		SUZ12	ENST00000322652:Intron.1	0	12850374
503	KIAA1509	Mapping not possible			PDGFRA	ENST00000381354:Exon.12	80	15496975
1	KIAA1618	ENST00000319902:Intron.17	0		ALK	ENST00000306036:Intron.20	0	12112524
414	KTN1	ENST00000356229:Intron.28	0		RET	ENST00000355710:Intron.11	0	10850414
244	LCK	ENST00000336890:Intron.1	2473		T-CELL RECEPTOR			S72855
245	LCK	ENST00000336890:Intron.1	2487		T-CELL RECEPTOR			S72854
50	LCP1	ENST00000378824:Intron.1	0		BCL6	ENST00000232014:Intron.1	0	10469447
370	LIFR	ENST00000263409:Intron.1	0		PLAG1	ENST00000316981:Intron.2	0	9525740
246	LYL1	ENST00000264824:Intron.1	0		T-CELL RECEPTOR			2752424
505	MEF2D	ENST00000348159:Intron.6	1204		DAZAP1	ENST00000233078:Intron.6	3382	AY681494
504	MEF2D	ENST00000348159:Intron.6	1282		DAZAP1	ENST00000233078:Intron.6	3363	AY681493
51	MHC				BCL6	ENST00000232014:Intron.1	1063	10637510
594	MLL	ENST00000359313:Intron.8	0		ABI1	ENST00000357225:Intron.2	0	11477655
595	MLL	ENST00000359313:Intron.9	0		ABI1	ENST00000357225:Intron.2	0	9694699
696	MLL	ENST00000359313:Intron.9	21		AFF1	ENST00000307808:Intron.4	4166	AM050782
726	MLL	ENST00000359313:Intron.8	37		AFF1	ENST00000307808:Intron.3	30376	AM050744
631	MLL	ENST00000359313:Intron.10	48		AFF1	ENST00000307808:Intron.3	25637	AJ408952
475	MLL	ENST00000359313:Intron.8	58		AFF1	ENST00000307808:Intron.4	2630	AM050743
705	MLL	ENST00000359313:Intron.8	64		AFF1	ENST00000307808:Intron.3	27076	AM050768
619	MLL	ENST00000359313:Intron.9	65		AFF1	ENST00000307808:Intron.3	25560	AJ430599
697	MLL	ENST00000359313:Intron.9	79		AFF1	ENST00000307808:Intron.4	4838	AM050781
685	MLL	ENST00000359313:Intron.10	83		AFF1	ENST00000307808:Intron.3	14439	AM050797
704	MLL	ENST00000359313:Intron.8	95		AFF1	ENST00000307808:Intron.5	1627	AM050770
711	MLL	ENST00000359313:Intron.8	160		AFF1	ENST00000307808:Intron.3	20801	AM050762
701	MLL	ENST00000359313:Intron.9	173		AFF1	ENST00000307808:Intron.3	34397	AM050773
610	MLL	ENST00000359313:Intron.9	199		AFF1	ENST00000307808:Intron.3	8702	AY288759
640	MLL	ENST00000359313:Intron.8	224		AFF1	ENST00000307808:Intron.3	30870	AJ408938
698	MLL	ENST00000359313:Intron.9	231		AFF1	ENST00000307808:Intron.4	1636	AM050780
717	MLL	ENST00000359313:Intron.8	236		AFF1	ENST00000307808:Intron.4	20	AM050755
648	MLL	ENST00000359313:Intron.8	248		AFF1	ENST00000307808:Intron.3	24074	AJ408924
634	MLL	ENST00000359313:Intron.9	268		AFF1	ENST00000307808:Intron.3	11131	AJ408949
633	MLL	ENST00000359313:Intron.9	276		AFF1	ENST00000307808:Intron.3	11114	AJ408950
690	MLL	ENST00000359313:Intron.9	278		AFF1	ENST00000307808:Intron.3	7444	AM050788
694	MLL	ENST00000359313:Intron.9	280		AFF1	ENST00000307808:Intron.3	30531	AM050784
647	MLL	ENST00000359313:Intron.8	283		AFF1	ENST00000307808:Intron.3	24071	AJ408925
678	MLL	ENST00000359313:Intron.9	283		AFF1	ENST00000307808:Intron.5	1008	AM050806
597	MLL	ENST00000359313:Intron.9	290		AFF1	ENST00000307808:Intron.3	30745	AY288756
630	MLL	ENST00000359313:Intron.8	296		AFF1	ENST00000307808:Intron.3	1622	AJ408953
703	MLL	ENST00000359313:Intron.9	297		AFF1	ENST00000307808:Intron.4	1065	AM050771
624	MLL	ENST00000359313:Intron.8	335		AFF1	ENST00000307808:Intron.4	2602	AF177235
702	MLL	ENST00000359313:Intron.9	349		AFF1	ENST00000307808:Intron.3	13011	AM050772
695	MLL	ENST00000359313:Intron.9	364		AFF1	ENST00000307808:Intron.3	6187	AM050783
646	MLL	ENST00000359313:Intron.9	369		AFF1	ENST00000307808:Intron.3	16308	AJ408926
658	MLL	ENST00000359313:Intron.13	379		AFF1	ENST00000307808:Intron.3	32934	AJ408908
682	MLL	ENST00000359313:Intron.10	382		AFF1	ENST00000307808:Intron.3	24339	AM050800
719	MLL	ENST00000359313:Intron.8	392		AFF1	ENST00000307808:Intron.3	17375	AM050753
620	MLL	ENST00000359313:Intron.9	394		AFF1	ENST00000307808:Intron.5	190	AJ430598
615	MLL	ENST00000359313:Intron.9	403		AFF1	ENST00000307808:Intron.5	177	AJ430604
656	MLL	ENST00000359313:Intron.9	415		AFF1	ENST00000307808:Intron.3	8499	AJ408912
693	MLL	ENST00000359313:Intron.9	419		AFF1	ENST00000307808:Intron.4	5270	AM050785
692	MLL	ENST00000359313:Intron.9	420		AFF1	ENST00000307808:Intron.3	24200	AM050786
675	MLL	ENST00000359313:Intron.9	425		AFF1	ENST00000307808:Intron.3	1056	AF029700
602	MLL	ENST00000354520:Intron.9	428		AFF1	ENST00000307808:Intron.3	972	AY288769
672	MLL	ENST00000359313:Intron.8	429		AFF1	ENST00000307808:Intron.3	9430	AJ408891
605	MLL	ENST00000359313:Intron.9	441		AFF1	ENST00000307808:Intron.4	3895	AY288765
699	MLL	ENST00000359313:Intron.9	446		AFF1	ENST00000307808:Intron.5	743	AM050777
671	MLL	ENST00000359313:Intron.8	455		AFF1	ENST00000307808:Intron.3	9410	AJ408892
626	MLL	ENST00000359313:Intron.8	465		AFF1	ENST00000307808:Intron.4	3769	AF177232
625	MLL	ENST00000359313:Intron.8	466		AFF1	ENST00000307808:Intron.4	4009	AF177233
691	MLL	ENST00000359313:Intron.9	472		AFF1	ENST00000307808:Intron.3	8729	AM050787
700	MLL	ENST00000359313:Intron.9	494		AFF1	ENST00000307808:Intron.3	24227	AM050776
603	MLL	ENST00000359313:Intron.9	515		AFF1	ENST00000307808:Intron.3	885	AY288768
641	MLL	ENST00000359313:Intron.8	533		AFF1	ENST00000307808:Intron.3	35290	AJ408937
632	MLL	ENST00000359313:Intron.9	547		AFF1	ENST00000307808:Intron.3	26352	AJ408951
680	MLL	ENST00000354520:Intron.9	550		AFF1	ENST00000307808:Intron.3	26628	AM050802
683	MLL	ENST00000354520:Intron.9	597		AFF1	ENST00000307808:Intron.3	35548	AM050799
606	MLL	ENST00000354520:Intron.9	611		AFF1	ENST00000307808:Intron.4	3903	AY288764
598	MLL	ENST00000354520:Intron.9	632		AFF1	ENST00000307808:Intron.3	26319	AY288773
643	MLL	ENST00000359313:Intron.10	650		AFF1	ENST00000307808:Intron.3	28932	AJ408931
674	MLL	ENST00000359313:Intron.10	655		AFF1	ENST00000307808:Intron.3	16002	AF031403
666	MLL	ENST00000359313:Intron.10	665		AFF1	ENST00000307808:Intron.3	1562	AJ408897
713	MLL	ENST00000359313:Intron.8	692		AFF1	ENST00000307808:Intron.3	25365	AM050760
712	MLL	ENST00000359313:Intron.8	720		AFF1	ENST00000307808:Intron.4	4997	AM050761
667	MLL	ENST00000359313:Intron.10	750		AFF1	ENST00000307808:Intron.3	2385	AJ408896
639	MLL	ENST00000359313:Intron.8	767		AFF1	ENST00000307808:Intron.3	25427	AJ408939
645	MLL	ENST00000359313:Intron.8	774		AFF1	ENST00000307808:Intron.3	7593	AJ408929
644	MLL	ENST00000359313:Intron.8	786		AFF1	ENST00000307808:Intron.3	7509	AJ408930
662	MLL	ENST00000359313:Intron.8	905		AFF1	ENST00000307808:Intron.3	33060	AJ408904
629	MLL	ENST00000359313:Intron.8	1017		AFF1	ENST00000307808:Intron.3	14746	AJ408955
708	MLL	ENST00000359313:Intron.8	1026		AFF1	ENST00000307808:Intron.3	4212	AM050765
472	MLL	ENST00000359313:Intron.8	1035		AFF1	ENST00000307808:Intron.3	13540	AM050741
710	MLL	ENST00000359313:Intron.8	1071		AFF1	ENST00000307808:Intron.3	19093	AM050763
651	MLL	ENST00000359313:Intron.10	1120		AFF1	ENST00000307808:Intron.3	21020	AJ408919
642	MLL	ENST00000359313:Intron.8	1122		AFF1	ENST00000307808:Intron.3	30382	AJ408932
723	MLL	ENST00000359313:Intron.8	1130		AFF1	ENST00000307808:Intron.3	3804	AM050749
664	MLL	ENST00000359313:Intron.10	1148		AFF1	ENST00000307808:Intron.3	436	AJ408900
628	MLL	ENST00000359313:Intron.8	1180		AFF1	ENST00000307808:Intron.3	15208	AJ408956
722	MLL	ENST00000359313:Intron.8	1182		AFF1	ENST00000307808:Intron.3	35881	AM050750
720	MLL	ENST00000359313:Intron.8	1235		AFF1	ENST00000307808:Intron.3	15388	AM050752
8	MLL	ENST00000359313:Intron.8	1236		AFF1	ENST00000307808:Intron.3	17930	AM050742
609	MLL	ENST00000359313:Intron.10	1245		AFF1	ENST00000307808:Intron.3	23686	AY288761
665	MLL	ENST00000359313:Intron.10	1285		AFF1	ENST00000307808:Intron.3	346	AJ408899
611	MLL	ENST00000359313:Intron.8	1334		AFF1	ENST00000307808:Intron.3	23065	AY288757
494	MLL	ENST00000359313:Intron.8	1360		AFF1	ENST00000307808:Intron.3	7192	AM050737
714	MLL	ENST00000359313:Intron.8	1364		AFF1	ENST00000307808:Intron.3	15518	AM050758
635	MLL	ENST00000359313:Intron.8	1369		AFF1	ENST00000307808:Intron.3	2997	AJ408945
657	MLL	ENST00000359313:Intron.10	1372		AFF1	ENST00000307808:Intron.3	19580	AJ408911
715	MLL	ENST00000359313:Intron.8	1378		AFF1	ENST00000307808:Intron.3	22926	AM050757
716	MLL	ENST00000359313:Intron.8	1465		AFF1	ENST00000307808:Intron.3	21089	AM050756
673	MLL	ENST00000359313:Intron.8	1493		AFF1	ENST00000307808:Intron.3	7397	AF024543
627	MLL	ENST00000359313:Intron.8	1495		AFF1	ENST00000307808:Intron.3	7398	AF397907
608	MLL	ENST00000359313:Intron.8	1496		AFF1	ENST00000307808:Intron.3	4711	AY288762
398	MLL	ENST00000359313:Intron.8	1540		AFF1	ENST00000307808:Intron.3	36045	AM050739
721	MLL	ENST00000359313:Intron.8	1604		AFF1	ENST00000307808:Intron.1	14247	AM050751
706	MLL	ENST00000359313:Intron.8	1611		AFF1	ENST00000307808:Intron.3	28755	AM050767
718	MLL	ENST00000359313:Intron.8	1632		AFF1	ENST00000307808:Intron.3	23276	AM050754
707	MLL	ENST00000359313:Intron.8	1638		AFF1	ENST00000307808:Intron.3	24260	AM050766
636	MLL	ENST00000359313:Intron.8	1643		AFF1	ENST00000307808:Intron.3	34917	AJ408944
709	MLL	ENST00000359313:Intron.8	1655		AFF1	ENST00000307808:Intron.3	3432	AM050764
724	MLL	ENST00000359313:Intron.8	1685		AFF1	ENST00000307808:Intron.3	4526	AM050747
649	MLL	ENST00000359313:Intron.8	1686		AFF1	ENST00000307808:Intron.3	16212	AJ408923
621	MLL	ENST00000359313:Intron.10	1711		AFF1	ENST00000307808:Intron.4	40	AJ430597
622	MLL	ENST00000359313:Intron.10	1714		AFF1	ENST00000307808:Intron.3	36454	AJ430596
604	MLL	ENST00000359313:Intron.10	2009		AFF1	ENST00000307808:Intron.5	1665	AY288767
599	MLL	ENST00000359313:Intron.10	2069		AFF1	ENST00000307808:Intron.5	1633	AY288772
607	MLL	ENST00000359313:Intron.10	2085		AFF1	ENST00000307808:Intron.4	4358	AY288763
670	MLL	ENST00000359313:Intron.10	2103		AFF1	ENST00000307808:Intron.3	951	AJ408893
669	MLL	ENST00000359313:Intron.10	2160		AFF1	ENST00000307808:Intron.3	9895	AJ408894
668	MLL	ENST00000359313:Intron.10	2202		AFF1	ENST00000307808:Intron.3	9840	AJ408895
601	MLL	ENST00000359313:Intron.10	2253		AFF1	ENST00000307808:Intron.5	432	AY288770
600	MLL	ENST00000359313:Intron.10	2325		AFF1	ENST00000307808:Intron.3	20471	AY288771
617	MLL	ENST00000359313:Intron.10	2405		AFF1	ENST00000307808:Intron.3	20343	AJ430601
676	MLL	ENST00000359313:Intron.10	2555		AFF1	ENST00000307808:Intron.3	28155	AF029698
616	MLL	ENST00000359313:Intron.10	2556		AFF1	ENST00000307808:Intron.5	167	AJ430602
618	MLL	ENST00000359313:Intron.10	2570		AFF1	ENST00000307808:Intron.5	142	AJ430600
689	MLL	ENST00000359313:Intron.10	2711		AFF1	ENST00000307808:Intron.5	272	AM050791
659	MLL	ENST00000359313:Intron.10	2900		AFF1	ENST00000307808:Intron.3	32932	AJ408907
663	MLL	ENST00000359313:Intron.10	2902		AFF1	ENST00000307808:Intron.3	32147	AJ408903
614	MLL	ENST00000359313:Intron.10	3010		AFF1	ENST00000307808:Intron.3	32497	AJ430606
638	MLL	ENST00000359313:Intron.10	3235		AFF1	ENST00000307808:Intron.3	11491	AJ408941
660	MLL	ENST00000359313:Intron.10	3242		AFF1	ENST00000307808:Intron.4	1125	AJ408906
661	MLL	ENST00000359313:Intron.10	3268		AFF1	ENST00000307808:Intron.4	1098	AJ408905
637	MLL	ENST00000359313:Intron.10	3269		AFF1	ENST00000307808:Intron.3	11515	AJ408942
652	MLL	ENST00000359313:Intron.10	3304		AFF1	ENST00000307808:Intron.3	29846	AJ408916
650	MLL	ENST00000359313:Intron.10	3410		AFF1	ENST00000307808:Intron.3	6034	AJ408922
654	MLL	ENST00000359313:Intron.10	3421		AFF1	ENST00000307808:Intron.5	1542	AJ408914
655	MLL	ENST00000359313:Intron.10	3422		AFF1	ENST00000307808:Intron.5	1593	AJ408913
653	MLL	ENST00000359313:Intron.10	3426		AFF1	ENST00000307808:Intron.3	30153	AJ408915
677	MLL	ENST00000359313:Intron.10	3436		AFF1	ENST00000307808:Intron.4	3749	AM050807
623	MLL	ENST00000359313:Intron.10	3440		AFF1	ENST00000307808:Intron.3	7135	AF487903
686	MLL	ENST00000359313:Intron.10	3442		AFF1	ENST00000307808:Intron.3	18512	AM050796
688	MLL	ENST00000359313:Intron.10	3442		AFF1	ENST00000307808:Intron.3	25988	AM050792
687	MLL	ENST00000359313:Intron.10	3443		AFF1	ENST00000307808:Intron.3	8386	AM050794
612	MLL	ENST00000359313:Intron.10	3446		AFF1	ENST00000307808:Intron.3	7113	AF487904
613	MLL	ENST00000359313:Intron.10	3626		AFF1	ENST00000307808:Intron.3	34735	AF492835
549	MLL	ENST00000359313:Intron.9	0		AFF3	ENST00000356421:Intron.7	0	12661012
550	MLL	ENST00000359313:Intron.8	0		AFF3	ENST00000356421:Intron.7	0	AF422798
527	MLL	ENST00000359313:Intron.8	0		AFF4	ENST00000339039:Intron.4	0	12399976
526	MLL	ENST00000359313:Intron.9	447		AFF4	ENST00000339039:Intron.5	14167	12759932
546	MLL	ENST00000359313:Intron.9	0		ARHGAP26	ENST00000378013:Intron.18	0	15382263
528	MLL	ENST00000359313:Intron.8	0		ARHGEF12	ENST00000356641:Intron.10	0	10681437
523	MLL	ENST00000354520:Intron.9	583		CASC5	ENST00000346991:Exon.11	4869	10980622
529	MLL	ENST00000359313:Intron.8	366		CBL	ENST00000264033:Intron.9	507	AY126609
121	MLL	ENST00000359313:Intron.9	0		CREBBP	ENST00000262367:Intron.3	0	9166831
121	MLL	ENST00000359313:Intron.9	0		CREBBP	ENST00000262367:Intron.3	0	10706136
121	MLL	ENST00000359313:Intron.9	0		CREBBP	ENST00000262367:Intron.3	0	10679915
122	MLL	ENST00000359313:Intron.11	0		CREBBP	ENST00000262367:Intron.3	0	10679915
120	MLL	ENST00000359313:Intron.8	208		CREBBP	ENST00000262367:Exon.16	37	15334549
116	MLL	ENST00000359313:Intron.10	304		CREBBP	ENST00000262367:Intron.3	8699	15334549
117	MLL	ENST00000359313:Intron.10	558		CREBBP	ENST00000262367:Intron.3	30054	15334549
119	MLL	ENST00000359313:Intron.8	842		CREBBP	ENST00000262367:Intron.3	3598	15334549
118	MLL	ENST00000359313:Intron.10	3441		CREBBP	ENST00000262367:Intron.3	11395	15334549
115	MLL	ENST00000359313:Intron.10	3443		CREBBP	ENST00000262367:Intron.3	11848	15334549
552	MLL	ENST00000359313:Intron.8	356		CXXC6	ENST00000373644:Intron.8	2249	12646957
531	MLL	ENST00000359313:Intron.8	0		DAB2IP	ENST00000373786:Intron.4	0	14978793
532	MLL	ENST00000359313:Intron.9	0		ELL	ENST00000262809:Intron.1	0	AF272374
533	MLL	ENST00000359313:Intron.11	0		EP300	ENST00000263253:Intron.14	0	9389684
534	MLL	ENST00000359313:Intron.10	0		EP300	ENST00000263253:Intron.14	0	AY187920
535	MLL	ENST00000359313:Intron.8	0		EPS15	ENST00000371733:Intron.1	0	8134107
536	MLL	ENST00000359313:Intron.10	0		FOXO3A	ENST00000343882:Intron.2	0	9624533
537	MLL	ENST00000359313:Intron.9	0		FOXO3A	ENST00000343882:Intron.2	0	9345057
539	MLL	ENST00000359313:Intron.9	0		GAS7	ENST00000323816:Intron.1	0	AF231997
538	MLL	ENST00000359313:Intron.10	1515		GAS7	ENST00000323816:Intron.1	148035	AF232002
540	MLL	ENST00000359313:Intron.10	1532		GAS7	ENST00000323816:Intron.1	147997	AF231994
541	MLL	ENST00000359313:Intron.10	0		GMPS	ENST00000295920:Intron.1	0	AF297749
542	MLL	ENST00000359313:Intron.9	0		GMPS	ENST00000295920:Intron.1	0	AF297748
543	MLL	ENST00000359313:Intron.9	0		GPHN	ENST00000315266:Intron.8	0	11579461
544	MLL	ENST00000359313:Intron.10	0		GPHN	ENST00000315266:Intron.8	0	11579461
545	MLL	ENST00000359313:Intron.8	82		GPHN	ENST00000315266:Intron.7	13887	11289145
551	MLL	ENST00000359313:Intron.9	0		LASP1	ENST00000318008:Intron.6	0	12527918
553	MLL	ENST00000359313:Intron.10	0		LPP	ENST00000312675:Intron.6	0	11433529
547	MLL	ENST00000359313:Intron.8	1020		MAPRE1	ENST00000375571:Intron.5	2876	AY752861
725	MLL	ENST00000359313:Intron.8	352		MLLT1	ENST00000252674:Intron.1	8225	AM050746
684	MLL	ENST00000359313:Intron.10	3634		MLLT1	ENST00000252674:Intron.1	3428	AM050798
681	MLL	ENST00000359313:Intron.10	3637		MLLT1	ENST00000252674:Intron.1	5630	AM050801
554	MLL	ENST00000359313:Intron.9	0		MLLT10	ENST00000377072:Intron.3	0	AY187923
557	MLL	ENST00000359313:Intron.7	0		MLLT10	ENST00000377072:Intron.14	0	9305618
556	MLL	ENST00000359313:Intron.7	175		MLLT10	ENST00000377072:Intron.16	72	AF242207
555	MLL	ENST00000359313:Intron.6	216		MLLT10	ENST00000377072:Intron.14	21987	AF490423
524	MLL	ENST00000359313:Intron.9	0		MLLT11	ENST00000368921:Intron.1	0	10025907
525	MLL	ENST00000359313:Intron.8	0		MLLT11	ENST00000368921:Intron.1	0	7833468
559	MLL	ENST00000359313:Intron.9	0		MLLT3	ENST00000380338:Intron.5	0	15381384
560	MLL	ENST00000359313:Intron.10	0		MLLT3	ENST00000380338:Intron.5	0	15381384
579	MLL	ENST00000359313:Intron.10	0		MLLT3	ENST00000380338:Intron.4	0	S82034
580	MLL	ENST00000359313:Intron.7	0		MLLT3	ENST00000380338:Intron.5	0	11066077
577	MLL	ENST00000359313:Intron.8	511		MLLT3	ENST00000380338:Intron.5	47832	9331569
574	MLL	ENST00000354520:Intron.9	688		MLLT3	ENST00000380338:Intron.5	46402	9844920
575	MLL	ENST00000359313:Intron.8	1264		MLLT3	ENST00000380338:Intron.5	34190	9844920
565	MLL	ENST00000359313:Intron.10	1412		MLLT3	ENST00000380338:Intron.5	40817	AY282401
571	MLL	ENST00000359313:Intron.10	1513		MLLT3	ENST00000380338:Intron.5	40832	AY282394
563	MLL	ENST00000359313:Intron.8	1550		MLLT3	ENST00000380338:Intron.8	2614	AY282403
568	MLL	ENST00000359313:Intron.8	1565		MLLT3	ENST00000380338:Intron.8	2710	AY282397
572	MLL	ENST00000359313:Intron.8	1650		MLLT3	ENST00000380338:Intron.5	19886	AY282393
573	MLL	ENST00000359313:Intron.10	2621		MLLT3	ENST00000380338:Intron.5	42586	AY282392
679	MLL	ENST00000359313:Intron.10	2900		MLLT3	ENST00000380338:Intron.5	35828	AM050804
578	MLL	ENST00000359313:Intron.10	3438		MLLT3	ENST00000380338:Intron.5	35942	9331569
564	MLL	ENST00000359313:Intron.10	3440		MLLT3	ENST00000380338:Intron.5	3170	AY282402
566	MLL	ENST00000359313:Intron.10	3440		MLLT3	ENST00000380338:Intron.5	40834	AY282400
570	MLL	ENST00000359313:Intron.10	3442		MLLT3	ENST00000380338:Intron.5	14658	AY282395
567	MLL	ENST00000359313:Intron.10	3444		MLLT3	ENST00000380338:Intron.5	2260	AY282399
569	MLL	ENST00000359313:Intron.10	3444		MLLT3	ENST00000380338:Intron.5	3168	AY282396
562	MLL	ENST00000359313:Intron.10	3447		MLLT3	ENST00000380338:Intron.5	40425	AY282404
561	MLL	ENST00000359313:Intron.10	3451		MLLT3	ENST00000380338:Intron.5	40836	AY282405
576	MLL	ENST00000359313:Intron.10	3634		MLLT3	ENST00000380338:Intron.5	40332	9844920
584	MLL	ENST00000359313:Intron.7	0		MLLT4	ENST00000351017:Intron.1	0	10719372
585	MLL	ENST00000359313:Intron.9	0		MLLT4	ENST00000351017:Intron.1	0	S82517
582	MLL	ENST00000359313:Intron.22	111		MLLT4	ENST00000351017:Intron.1	35862	AF490424
581	MLL	ENST00000359313:Intron.8	897		MLLT4	ENST00000351017:Intron.1	22419	AY288776
583	MLL	ENST00000359313:Intron.8	1025		MLLT4	ENST00000351017:Intron.1	764	10719372
586	MLL	ENST00000359313:Intron.7	0		MLLT6	ENST00000325718:Intron.10	0	S72604
548	MLL	ENST00000359313:Intron.9	403		MYO1F	ENST00000309297:Intron.1	7526	15897884
587	MLL	ENST00000359313:Intron.8	0		NCKIPSD	ENST00000294129:Intron.1	0	10648423
558	MLL	ENST00000359313:Intron.9	445		PICALM	ENST00000341783:Intron.7	1921	AF477007
761	MLL	ENST00000359313:Intron.9	252		2002-09-01	ENST00000360051:Intron.3	448	16682951
588	MLL	ENST00000359313:Intron.8	0		2005-09-01	ENST00000332481:Intron.2	0	11170279
589	MLL	ENST00000359313:Intron.9	0		2005-09-01	ENST00000332481:Intron.2	0	AF061154
590	MLL	ENST00000359313:Intron.9	188		2005-09-01	ENST00000332481:Intron.2	4767	AF061153
592	MLL	ENST00000359313:Intron.9	111		2006-09-01	ENST00000343984:Intron.1	3321	12096348
591	MLL	ENST00000359313:Intron.10	2110		2006-09-01	ENST00000343984:Intron.1	11534	AY246171
593	MLL	ENST00000359313:Intron.8	593		SH3GL1	ENST00000269886:Intron.1	31022	U66000
762	MLL	ENST00000359313:Intron.9	0		SORBS2	ENST00000284776:Intron.18	0	16628191
596	MLL	ENST00000359313:Intron.7	0		ZFYVE19	ENST00000355341:Intron.4	0	12618766
138	MN1	ENST00000302326:Intron.5	0		ETV6	ENST00000266427:Intron.2	0	15334551
138	MN1	ENST00000302326:Intron.5	0		ETV6	ENST00000266427:Intron.2	0	X85026
139	MN1	ENST00000302326:Intron.5	0		ETV6	ENST00000266427:Intron.3	0	X85024
216	MSI2	ENST00000284073:Intron.9	0		HOXA9	ENST00000343483:Exon.1	491	12649177
17	MSN	ENST00000275995:Intron.11	0		ALK	ENST00000306036:Exon.21	18	AF295356
19	MSN	ENST00000275995:Exon.12	37		ALK	ENST00000306036:Intron.20	1919	AF295079
20	MSN	ENST00000275995:Intron.11	169		ALK	ENST00000306036:Exon.21	62	15297972
18	MSN	ENST00000275995:Intron.11	352		ALK	ENST00000306036:Exon.21	18	AF295078
9	MYH9	ENST00000216181:Intron.34	0		ALK	ENST00000306036:Intron.20	0	12800156
299	MYST3	ENST00000265713:Intron.14	0		ASXL2	ENST00000336112:Intron.1	0	AB084281
100	MYST3	ENST00000265713:Intron.16	0		CREBBP	ENST00000262367:Intron.3	0	AJ251844
506	MYST3	ENST00000265713:Intron.16	0		CREBBP	ENST00000262367:Intron.2	0	16193081
99	MYST3	ENST00000265713:Exon.17	805		CREBBP	ENST00000262367:Intron.3	0	12378533
97	MYST3	ENST00000265713:Intron.16	918		CREBBP	ENST00000262367:Intron.2	22429	AY442918
98	MYST3	ENST00000265713:Intron.16	926		CREBBP	ENST00000262367:Intron.2	22432	AY442917
109	MYST3	ENST00000265713:Intron.16	1017		CREBBP	ENST00000262367:Intron.2	3762	12461753
102	MYST3	ENST00000265713:Exon.17	1288		CREBBP	ENST00000262367:Intron.3	0	8782817
103	MYST3	ENST00000265713:Exon.17	1295		CREBBP	ENST00000262367:Intron.3	17713	8782817
106	MYST3	ENST00000265713:Intron.16	1503		CREBBP	ENST00000262367:Intron.2	2483	12461753
101	MYST3	ENST00000265713:Intron.16	1514		CREBBP	ENST00000262367:Intron.2	2648	12461753
105	MYST3	ENST00000265713:Intron.16	2129		CREBBP	ENST00000262367:Intron.2	1476	12461753
108	MYST3	ENST00000265713:Intron.16	2132		CREBBP	ENST00000262367:Intron.2	1940	12461753
104	MYST3	ENST00000265713:Intron.16	2359		CREBBP	ENST00000262367:Intron.2	3020	12461753
107	MYST3	ENST00000265713:Intron.16	2364		CREBBP	ENST00000262367:Intron.2	3020	12461753
110	MYST4	ENST00000372716:Intron.16	0		CREBBP	ENST00000262367:Intron.4	0	12542485
113	MYST4	ENST00000372716:Intron.17	0		CREBBP	ENST00000262367:Intron.6	0	15147375
114	MYST4	ENST00000372716:Intron.17	0		CREBBP	ENST00000262367:Intron.5	0	15147375
111	MYST4	ENST00000372716:Intron.17	941		CREBBP	ENST00000262367:Intron.2	27400	AJ299264
112	MYST4	ENST00000372716:Intron.17	1157		CREBBP	ENST00000262367:Intron.2	27312	AJ299263
406	NCOA4	ENST00000344348:Intron.7	556		RET	ENST00000355710:Intron.11	1255	10597232
407	NCOA4	ENST00000344348:Intron.7	990		RET	ENST00000355710:Intron.11	247	10597232
408	NCOA4	ENST00000344348:Intron.7	1138		RET	ENST00000355710:Intron.11	754	10597232
403	NCOA4	ENST00000344348:Intron.7	1187		RET	ENST00000344015:Intron.7	3396	S83049
404	NCOA4	ENST00000344348:Intron.7	1308		RET	ENST00000355710:Intron.11	410	S74825
405	NCOA4	ENST00000344348:Intron.7	1312		RET	ENST00000355710:Intron.11	410	S74821
409	NCOA4	ENST00000344348:Intron.7	1430		RET	ENST00000355710:Intron.11	1136	10597232
410	NCOA4	ENST00000344348:Intron.7	1516		RET	ENST00000355710:Intron.11	1333	10597232
300	NFKB2	ENST00000369966:Intron.14	30		TBXAS1	ENST00000336425:Intron.4	9845	7949142
351	NIN	ENST00000245441:Intron.30	2031		PDGFRB	ENST00000261799:Intron.11	508	AY764157
301	NOTCH1	ENST00000277541:Intron.24	402		T-CELL RECEPTOR			1831692
302	NPM1	ENST00000296930:Intron.5	815		ALK	ENST00000306036:Intron.20	1222	AF032882
303	NPM1	ENST00000296930:Intron.5	859		ALK	ENST00000306036:Intron.20	1303	S82725
304	NPM1	ENST00000296930:Intron.5	0		RARA	ENST00000254066:Intron.2	0	9989813
397	NUMA1	ENST00000359652:Intron.22	0		RARA	ENST00000254066:Intron.2	0	9288109
314	NUP214	ENST00000372284:Intron.23	0		ABL1	ENST00000318560:Intron.1	0	15361874
315	NUP214	ENST00000372284:Intron.29	0		ABL1	ENST00000318560:Intron.1	0	15361874
316	NUP214	ENST00000372284:Intron.31	0		ABL1	ENST00000318560:Intron.1	0	15361874
317	NUP214	ENST00000372284:Intron.32	0		ABL1	ENST00000318560:Intron.1	0	15361874
318	NUP214	ENST00000372284:Intron.34	0		ABL1	ENST00000318560:Intron.1	0	15361874
727	NUP214	ENST00000372284:Intron.17	6707		DEK	ENST00000244776:Intron.9	5721	1384675
217	NUP98	ENST00000359171:Intron.12	0		ADD3	ENST00000277900:Intron.13	1819	12810632
508	NUP98	ENST00000359171:Intron.13	0		CCDC28A	ENST00000356569:Intron.1	0	16028218
218	NUP98	ENST00000359171:Intron.14	0		DDX10	ENST00000322536:Intron.6	0	AB001343
219	NUP98	ENST00000359171:Intron.12	0		DDX10	ENST00000322536:Intron.5	0	AB001342
220	NUP98	ENST00000359171:Intron.12	0		HOXA11	ENST00000006015:Intron.1	0	11830496
221	NUP98	ENST00000359171:Intron.12	0		HOXA13	ENST00000222753:Intron.1	0	12112533
214	NUP98	ENST00000359171:Intron.11	0		HOXA9	ENST00000343483:Exon.1	488	10583265
215	NUP98	ENST00000359171:Intron.12	0		HOXA9	ENST00000343483:Exon.1	491	U41814
222	NUP98	ENST00000359171:Intron.12	0		HOXC11	ENST00000243082:Intron.1	0	12970787
223	NUP98	ENST00000359171:Intron.12	329		HOXC11	ENST00000243082:Exon.1	650	12183408
224	NUP98	ENST00000359171:Intron.16	0		HOXC13	ENST00000243056:Intron.1	0	12619167
225	NUP98	ENST00000359171:Intron.11	0		HOXD11	ENST00000249504:Intron.1	0	11782354
226	NUP98	ENST00000359171:Intron.12	0		HOXD13	ENST00000249505:Intron.1	0	AB038155
760	NUP98	ENST00000359171:Intron.13	0		JARID1A	ENST00000261253:Intron.28	0	16419055
227	NUP98	ENST00000359171:Intron.11	0		NSD1	ENST00000355783:Intron.4	0	15382262
228	NUP98	ENST00000359171:Intron.12	0		NSD1	ENST00000355783:Intron.4	0	15382262
229	NUP98	ENST00000359171:Intron.12	0		PRRX1	ENST00000234744:Intron.1	0	15390187
230	NUP98	ENST00000359171:Intron.12	0		PRRX1	ENST00000234744:Intron.1	5191	10397741
231	NUP98	ENST00000359171:Intron.11	0		PRRX2	ENST00000372469:Intron.1	0	15496970
232	NUP98	ENST00000359171:Intron.9	0		PSIP1	ENST00000380738:Intron.6	0	11103774
509	NUP98	ENST00000359171:Intron.9	0		PSIP1	ENST00000380738:Intron.4	0	15725483
233	NUP98	ENST00000359171:Intron.12	0		RAP1GDS1	ENST00000339360:Intron.1	0	AF133332
234	NUP98	ENST00000355260:Intron.10	0		RAP1GDS1	ENST00000339360:Intron.1	0	AF133334
235	NUP98	ENST00000359171:Intron.13	0		TOP1	ENST00000373305:Intron.7	0	15390187
236	NUP98	ENST00000359171:Intron.13	3460		TOP1	ENST00000373305:Intron.7	1446	11979559
237	NUP98	ENST00000359171:Intron.11	0		WHSC1L1	ENST00000317025:Intron.4	0	11986249
81	NUT	ENST00000333756:Intron.1	0		BRD4	ENST00000263377:Intron.11	0	11733348
520	OMD	ENST00000375550:Intron.1	0		USP6	ENST00000304328:Exon.1	1545	AY624560
142	PAX5	ENST00000377859:Intron.4	0		ETV6	ENST00000266427:Intron.2	0	11406533
371	PAX8	ENST00000263334:Intron.5	0		PPARG	ENST00000287820:Intron.1	0	12161538
372	PAX8	ENST00000263334:Intron.9	0		PPARG	ENST00000287820:Intron.1	0	12161538
373	PAX8	ENST00000263334:Intron.8	0		PPARG	ENST00000287820:Intron.1	0	12161538
510	PCM1	ENST00000325083:Intron.26	0		JAK2	ENST00000381652:Intron.8	0	15805263
511	PCM1	ENST00000325083:Intron.38	0		JAK2	ENST00000381652:Intron.8	0	15805263
512	PCM1	ENST00000325083:Intron.38	0		JAK2	ENST00000381652:Intron.10	0	15805263
513	PCM1	ENST00000325083:Intron.23	0		JAK2	ENST00000381652:Intron.11	0	16034466
411	PCM1	ENST00000325083:Intron.29	0		RET	ENST00000355710:Intron.11	0	10980597
353	PDE4DIP	ENST00000369356:Intron.16	0		PDGFRB	ENST00000261799:Intron.10	0	12907457
359	PICALM	ENST00000341783:Intron.17	0		MLLT10	ENST00000377072:Intron.3	0	12555219
360	PICALM	ENST00000341783:Intron.18	0		MLLT10	ENST00000377072:Intron.3	0	12555219
361	PICALM	ENST00000341783:Intron.19	0		MLLT10	ENST00000377072:Intron.3	0	12555219
362	PICALM	ENST00000341783:Intron.19	0		MLLT10	ENST00000377072:Intron.9	0	10554802
363	PICALM	ENST00000341783:Intron.17	0		MLLT10	ENST00000377072:Intron.8	0	10554802
364	PICALM	ENST00000341783:Intron.17	0		MLLT10	ENST00000377072:Intron.4	0	AF060933
365	PICALM	ENST00000341783:Intron.18	0		MLLT10	ENST00000377072:Intron.3	33114	AF060929
53	PIM1	ENST00000373509:Exon.2	36		BCL6	ENST00000232014:Intron.1	492	10637510
52	PIM1	ENST00000373509:Intron.1	76		BCL6	Bkpt outside gene		10811103
384	PML	ENST00000268058:Intron.6	390		RARA	ENST00000254066:Intron.2	16895	S76373
383	PML	ENST00000268058:Intron.6	487		RARA	ENST00000254066:Intron.2	15630	S76375
388	PML	ENST00000268058:Intron.6	489		RARA	ENST00000254066:Intron.2	15630	S76379
380	PML	ENST00000268058:Intron.6	596		RARA	ENST00000254066:Intron.2	16516	S76387
381	PML	ENST00000268058:Intron.6	598		RARA	ENST00000254066:Intron.2	16520	S76382
382	PML	ENST00000268058:Intron.6	661		RARA	ENST00000254066:Intron.2	15142	S76389
379	PML	ENST00000268058:Intron.6	669		RARA	ENST00000254066:Intron.2	15144	S76395
393	PML	ENST00000268058:Intron.6	688		RARA	ENST00000254066:Intron.2	13325	12508246
377	PML	ENST00000268058:Intron.6	763		RARA	ENST00000254066:Intron.2	15406	S76399
394	PML	ENST00000268058:Intron.6	861		RARA	ENST00000254066:Intron.2	6204	12508246
375	PML	ENST00000268058:Intron.6	872		RARA	ENST00000254066:Intron.2	15342	S76405
376	PML	ENST00000268058:Intron.6	877		RARA	ENST00000254066:Intron.2	15344	S76402
390	PML	ENST00000268058:Intron.3	945		RARA	ENST00000254066:Intron.2	347	12508246
378	PML	ENST00000359928:Intron.4	8336		RARA	ENST00000254066:Intron.2	11408	AJ417079
387	PML	ENST00000359928:Intron.4	8466		RARA	ENST00000254066:Intron.2	16802	S76369
391	PML	ENST00000359928:Intron.4	8473		RARA	ENST00000254066:Intron.2	7680	12508246
386	PML	ENST00000359928:Intron.4	8477		RARA	ENST00000254066:Intron.2	16786	S76370
385	PML	ENST00000359928:Intron.4	8479		RARA	ENST00000254066:Intron.2	16181	S76372
392	PML	ENST00000359928:Intron.4	8504		RARA	ENST00000254066:Intron.2	456	12508246
389	PML	ENST00000359928:Intron.4	9554		RARA	ENST00000254066:Intron.2	16272	S57797
54	POU2AF1	ENST00000228217:Intron.1	172		BCL6	ENST00000232014:Intron.1	1663	8618432
412	PRKAR1A	ENST00000358598:Intron.7	0		RET	ENST00000355710:Intron.11	0	L03357
355	RABEP1	ENST00000262477:Intron.14	0		PDGFRB	ENST00000261799:Intron.10	0	11588050
374	RANBP17	ENST00000377354:Intron.24	16430		T-CELL RECEPTOR			12399963
11	RANBP2	ENST00000283195:Intron.18	504		ALK	ENST00000306036:Intron.20	1572	12661011
10	RANBP2	ENST00000283195:Intron.18	1587		ALK	ENST00000306036:Intron.20	1534	12661011
251	RBM15	ENST00000369784:Intron.1	1954		MKL1	ENST00000355630:Intron.4	211	AJ312235
250	RBM15	ENST00000369784:Intron.1	2005		MKL1	ENST00000355630:Intron.4	131	AJ312236
249	RBM15	ENST00000369784:Intron.1	2900		MKL1	ENST00000355630:Intron.4	27263	AJ312237
38	RHOH	ENST00000303700:Intron.1	0		BCL6	ENST00000232014:Intron.1	0	10803463
39	RHOH?	Mapping not possible			BCL6	ENST00000232014:Intron.1	950	7784061
415	RPN1	ENST00000296255:Intron.1	0		EVI1	ENST00000264674:Intron.2	0	AF310158
455	RUNX1	ENST00000300305:Intron.5	0		CBFA2T3	ENST00000268679:Intron.3	0	9596646
456	RUNX1	ENST00000300305:Intron.5	0		CBFA2T3	ENST00000268679:Intron.1	0	9596646
419	RUNX1	ENST00000300305:Intron.5	0		RUNX1T1	ENST00000265814:Intron.1	0	D14822
420	RUNX1	ENST00000300305:Intron.5	0		RUNX1T1	ENST00000265814:Intron.1	13257	S45790
421	RUNX1	ENST00000300305:Intron.5	0		RUNX1T1	ENST00000265814:Intron.1	58534	Z35296
423	RUNX1	ENST00000300305:Intron.5	1583		RUNX1T1	ENST00000265814:Intron.1	39622	AY152436
422	RUNX1	ENST00000300305:Intron.5	2103		RUNX1T1	ENST00000265814:Intron.1	21522	AY152437
454	RUNX1	ENST00000300305:Intron.5	4889		RUNX1T1	ENST00000265814:Intron.1	11542	AY152439
444	RUNX1	ENST00000300305:Intron.5	5295		RUNX1T1	ENST00000265814:Intron.1	7225	AY152452
452	RUNX1	ENST00000300305:Intron.5	7782		RUNX1T1	ENST00000265814:Intron.1	10615	AY152441
424	RUNX1	ENST00000300305:Intron.5	7826		RUNX1T1	ENST00000265814:Intron.1	4466	AY152476
453	RUNX1	ENST00000300305:Intron.5	7887		RUNX1T1	ENST00000265814:Intron.1	10622	AY152440
451	RUNX1	ENST00000300305:Intron.5	8047		RUNX1T1	ENST00000265814:Intron.1	1934	AY152442
450	RUNX1	ENST00000300305:Intron.5	8092		RUNX1T1	ENST00000265814:Intron.1	1873	AY152443
449	RUNX1	ENST00000300305:Intron.5	8604		RUNX1T1	ENST00000265814:Intron.1	8475	AY152444
443	RUNX1	ENST00000300305:Intron.5	9871		RUNX1T1	ENST00000265814:Intron.1	10070	AY152453
442	RUNX1	ENST00000300305:Intron.5	11159		RUNX1T1	ENST00000265814:Intron.1	10787	AY152455
448	RUNX1	ENST00000300305:Intron.5	12180		RUNX1T1	ENST00000265814:Intron.1	6819	AY152446
447	RUNX1	ENST00000300305:Intron.5	12217		RUNX1T1	ENST00000265814:Intron.1	6942	AY152447
440	RUNX1	ENST00000300305:Intron.5	12711		RUNX1T1	ENST00000265814:Intron.1	8471	AY152458
441	RUNX1	ENST00000300305:Intron.5	12845		RUNX1T1	ENST00000265814:Intron.1	8488	AY152457
439	RUNX1	ENST00000300305:Intron.5	13226		RUNX1T1	ENST00000265814:Intron.1	6439	AY152459
438	RUNX1	ENST00000300305:Intron.5	14679		RUNX1T1	ENST00000265814:Intron.1	25764	AY152460
437	RUNX1	ENST00000300305:Intron.5	15624		RUNX1T1	ENST00000265814:Intron.1	2155	AY152462
435	RUNX1	ENST00000300305:Intron.5	16255		RUNX1T1	ENST00000265814:Intron.1	10428	AY152464
436	RUNX1	ENST00000300305:Intron.5	16319		RUNX1T1	ENST00000265814:Intron.1	10376	AY152463
434	RUNX1	ENST00000300305:Intron.5	16451		RUNX1T1	ENST00000265814:Intron.1	7038	AY152465
431	RUNX1	ENST00000300305:Intron.5	20279		RUNX1T1	ENST00000265814:Intron.1	10705	AY152469
432	RUNX1	ENST00000300305:Intron.5	20279		RUNX1T1	ENST00000265814:Intron.1	10718	AY152468
433	RUNX1	ENST00000300305:Intron.5	20794		RUNX1T1	ENST00000265814:Intron.1	3785	AY152467
430	RUNX1	ENST00000300305:Intron.5	21307		RUNX1T1	ENST00000265814:Intron.1	6296	AY152470
429	RUNX1	ENST00000300305:Intron.5	21865		RUNX1T1	ENST00000265814:Intron.1	6104	AY152471
428	RUNX1	ENST00000300305:Intron.5	22879		RUNX1T1	ENST00000265814:Intron.1	8364	AY152472
427	RUNX1	ENST00000300305:Intron.5	22978		RUNX1T1	ENST00000265814:Intron.1	8162	AY152473
446	RUNX1	ENST00000300305:Intron.5	23683		RUNX1T1	ENST00000265814:Intron.1	3636	AY152449
445	RUNX1	ENST00000300305:Intron.5	24010		RUNX1T1	ENST00000265814:Intron.1	12790	AY152450
426	RUNX1	ENST00000300305:Intron.5	24129		RUNX1T1	ENST00000265814:Intron.1	26057	AY152474
425	RUNX1	ENST00000300305:Intron.5	24135		RUNX1T1	ENST00000265814:Intron.1	6978	AY152475
756	RUNX1	ENST00000300305:Intron.5	0		SH3D19	ENST00000304527:Intron.1	0	16858696
757	RUNX1	ENST00000300305:Intron.6	0		SH3D19	ENST00000304527:Intron.1	0	16858696
514	RUNX1	ENST00000300305:Intron.7	4967		USP42	ENST00000306177:Intron.2	3006	16357831
758	RUNX1	ENST00000300305:Intron.5	0		YTHDF2	ENST00000373812:Intron.4	0	16858696
759	RUNX1	ENST00000300305:Exon.3	156		ZNF687	ENST00000360939:Intron.1	1105	16858696
755	SEC31A	ENST00000355196:Intron.24	2328		ALK	ENST00000306036:Intron.20	1776	16161041
480	SENP6	ENST00000370010:Intron.7	0		TCBA1	ENST00000368417:Intron.4	0	11979551
55	SFRS3	ENST00000373715:Intron.1	1189		BCL6	ENST00000232014:Intron.1	4974	11579468
352	SPECC1	ENST00000261503:Intron.5	0		PDGFRB	ENST00000261799:Intron.10	0	15087372
467	SS18	ENST00000269138:Intron.10	1940		SSX1	ENST00000376919:Intron.5	653	AF404831
465	SS18	ENST00000269138:Intron.10	2000		SSX1	ENST00000376919:Intron.5	575	AF500624
463	SS18	ENST00000269138:Intron.10	9180		SSX1	ENST00000376919:Intron.5	114	AY138487
470	SS18	ENST00000269138:Intron.10	0		SSX2	ENST00000375515:Intron.3	0	S79894
461	SS18	ENST00000269138:Intron.10	1088		SSX2	ENST00000375515:Intron.5	586	AY138489
460	SS18	ENST00000269138:Intron.10	1452		SSX2	ENST00000375515:Intron.5	537	AY138493
459	SS18	ENST00000269138:Intron.10	1469		SSX2	ENST00000375515:Intron.5	421	AY138494
458	SS18	ENST00000269138:Intron.10	1984		SSX2	ENST00000375515:Intron.5	318	AY138490
462	SS18	ENST00000269138:Intron.10	2006		SSX2	ENST00000375515:Intron.5	279	AY138495
464	SS18	ENST00000269138:Intron.10	2251		SSX2	ENST00000375515:Intron.5	1700	AY138488
457	SS18	ENST00000269138:Intron.10	4143		SSX2	ENST00000375515:Intron.5	1771	AY138492
466	SS18	ENST00000269138:Intron.10	4538		SSX2	ENST00000375515:Intron.5	1401	AF404832
468	SS18	ENST00000269138:Intron.10	0		SSX4	ENST00000376884:Intron.6	0	AF257501
469	SS18	ENST00000269138:Intron.10	0		SSX4	ENST00000376884:Intron.5	0	AF257500
471	SS18L1	ENST00000216863:Intron.10	0		SSX1	ENST00000376919:Intron.5	0	12696068
399	STAT5B	ENST00000293328:Intron.15	1817		RARA	ENST00000254066:Intron.2	16573	10441338
306	TAF15	ENST00000311979:Intron.6	0		NR4A3	ENST00000330847:Intron.1	0	AJ245932
307	TAF15	ENST00000311979:Intron.6	41		NR4A3	ENST00000330847:Intron.1	428	12378528
473	TAF15	ENST00000311979:Intron.6	42		NR4A3	ENST00000330847:Intron.1	429	12378528
308	TAF15	ENST00000311979:Intron.6	658		NR4A3	ENST00000238459:Intron.2	905	12378528
474	TAF15	ENST00000311979:Intron.6	659		NR4A3	ENST00000374957:Intron.2	897	12378528
309	TAF15	ENST00000311979:Intron.6	1132		NR4A3	ENST00000330847:Intron.1	811	12378528
476	TAL1	ENST00000371884:Exon.2	12		T-CELL RECEPTOR			X58618
477	TAL1	ENST00000371884:Exon.2	13		T-CELL RECEPTOR			S65910
478	TAL1	ENST00000371884:Exon.5	1187		T-CELL RECEPTOR			M25747
369	TCEA1	ENST00000314297:Intron.1	18		PLAG1	ENST00000316981:Intron.2	0	10029085
252	T-CELL RECEPTOR				MTCP1	ENST00000369484:Exon.1	476	11054065
305	TCF12	ENST00000267811:Intron.5	0		NR4A3	ENST00000330847:Intron.1	0	AF289510
481	TCF3	ENST00000262965:Intron.16	1183		HLF	ENST00000226067:Intron.3	0	M95586
482	TCF3	ENST00000262965:Intron.16	0		PBX1	ENST00000328681:Intron.2	0	M31522
766	TCF3	ENST00000262965:Intron.16	584		PBX1	ENST00000328681:Intron.2	121009	12415113
767	TCF3	ENST00000262965:Intron.16	933		PBX1	ENST00000328681:Intron.2	227776	12415113
768	TCF3	ENST00000262965:Intron.16	1171		PBX1	ENST00000328681:Intron.2	186072	12415113
769	TCF3	ENST00000262965:Intron.16	1176		PBX1	ENST00000328681:Intron.2	222751	12415113
771	TCF3	ENST00000262965:Intron.16	1178		PBX1	ENST00000328681:Intron.2	131507	12415113
772	TCF3	ENST00000262965:Intron.16	1178		PBX1	ENST00000328681:Intron.2	221019	12415113
793	TCF3	ENST00000262965:Intron.16	1178		PBX1	ENST00000328681:Intron.2	131500	12415113
773	TCF3	ENST00000262965:Intron.16	1179		PBX1	ENST00000328681:Intron.2	223213	12415113
775	TCF3	ENST00000262965:Intron.16	1180		PBX1	ENST00000328681:Intron.2	219636	12415113
776	TCF3	ENST00000262965:Intron.16	1180		PBX1	ENST00000328681:Intron.2	227501	12415113
777	TCF3	ENST00000262965:Intron.16	1180		PBX1	ENST00000328681:Intron.2	138995	12415113
788	TCF3	ENST00000262965:Intron.16	1180		PBX1	ENST00000328681:Intron.2	223978	12415113
770	TCF3	ENST00000262965:Intron.16	1182		PBX1	ENST00000328681:Intron.2	222750	12415113
774	TCF3	ENST00000262965:Intron.16	1182		PBX1	ENST00000328681:Intron.2	223204	12415113
778	TCF3	ENST00000262965:Intron.16	1182		PBX1	ENST00000328681:Intron.2	220035	12415113
779	TCF3	ENST00000262965:Intron.16	1182		PBX1	ENST00000328681:Intron.2	223978	12415113
781	TCF3	ENST00000262965:Intron.16	1182		PBX1	ENST00000328681:Intron.2	141022	12415113
782	TCF3	ENST00000262965:Intron.16	1183		PBX1	ENST00000328681:Intron.2	198002	12415113
783	TCF3	ENST00000262965:Intron.16	1183		PBX1	ENST00000328681:Intron.2	225775	12415113
784	TCF3	ENST00000262965:Intron.16	1183		PBX1	ENST00000328681:Intron.2	186439	12415113
785	TCF3	ENST00000262965:Intron.16	1183		PBX1	ENST00000328681:Intron.2	211273	12415113
786	TCF3	ENST00000262965:Intron.16	1183		PBX1	ENST00000328681:Intron.2	226763	12415113
787	TCF3	ENST00000262965:Intron.16	1183		PBX1	ENST00000328681:Intron.2	222916	12415113
780	TCF3	ENST00000262965:Intron.16	1188		PBX1	ENST00000328681:Intron.2	222907	12415113
789	TCF3	ENST00000262965:Intron.16	2072		PBX1	ENST00000328681:Intron.2	140289	12415113
790	TCF3	ENST00000262965:Intron.16	2352		PBX1	ENST00000328681:Intron.2	122261	12415113
791	TCF3	ENST00000262965:Intron.16	3096		PBX1	ENST00000328681:Intron.2	127825	12415113
792	TCF3	ENST00000262965:Intron.16	3099		PBX1	ENST00000328681:Intron.2	142411	12415113
483	TCF3	ENST00000262965:Intron.16	0		TFPT	ENST00000339150:Intron.6	0	10086727
12	TFG	ENST00000240851:Intron.6	0		ALK	ENST00000306036:Intron.20	0	AF390893
14	TFG	ENST00000240851:Intron.4	429		ALK	ENST00000306036:Intron.20	249	AF390891
13	TFG	ENST00000240851:Intron.5	2614		ALK	ENST00000306036:Intron.20	992	AF390892
310	TFG	ENST00000240851:Intron.7	0		NR4A3	ENST00000330847:Intron.1	0	AY532911
313	TFG	ENST00000240851:Intron.5	0		NTRK1	ENST00000359566:Intron.8	0	7565764
56	TFRC	ENST00000360110:Intron.1	373		BCL6	ENST00000232014:Intron.1	1038	10637510
521	THRAP3	ENST00000354618:Intron.1	0		USP6	ENST00000304328:Exon.1	1545	AY624559
507	TIAF1	ENST00000378837:Intron.33	0		FGFR1	ENST00000310729:Intron.10	0	15800673
488	TLX1	ENST00000370196:Intron.1	508		T-CELL RECEPTOR			2326274
489	TLX1	ENST00000370196:Exon.1	717		T-CELL RECEPTOR			2542965
749	TMPRSS2	ENST00000332149:Intron.1	0		ERG	ENST00000357391:Intron.3	0	16575875
750	TMPRSS2	ENST00000332149:Intron.2	0		ERG	ENST00000357391:Intron.3	0	16575875
751	TMPRSS2	ENST00000332149:Intron.5	0		ERG	ENST00000357391:Intron.3	0	16575875
752	TMPRSS2	ENST00000332149:Intron.4	0		ERG	ENST00000357391:Intron.4	0	16575875
753	TMPRSS2	ENST00000332149:Intron.4	0		ERG	ENST00000357391:Intron.3	0	16575875
754	TMPRSS2	Bkpt outside gene			ETV4	ENST00000319349:Intron.2	172	DQ396625
349	TP53BP1	ENST00000382048:Intron.23	0		PDGFRB	ENST00000261799:Intron.10	0	15492236
350	TP53BP1	ENST00000382048:Intron.23	345		PDGFRB	ENST00000261799:Intron.10	2790	15492236
15	TPM3	ENST00000330188:Intron.7	7298		ALK	ENST00000306036:Intron.20	825	AF112866
748	TPM3	ENST00000330188:Intron.7	0		PDGFRB	ENST00000261799:Intron.10	0	16838028
16	TPM4	ENST00000300933:Intron.7	0		ALK	ENST00000306036:Intron.20	0	AF310722
16	TPM4	ENST00000300933:Intron.7	0		ALK	ENST00000306036:Intron.20	0	AF186110
16	TPM4	ENST00000300933:Intron.7	0		ALK	ENST00000306036:Intron.20	0	AF362887
312	TPR	ENST00000367478:Intron.21	72		NTRK1	ENST00000359566:Intron.8	299	9172002
311	TPR	ENST00000367478:Intron.21	917		NTRK1	ENST00000359566:Intron.8	118	9172002
499	TRIM24	ENST00000343526:Intron.11	1933		FGFR1	ENST00000310729:Intron.10	783	15609342
413	TRIM33	ENST00000369542:Intron.16	0		RET	ENST00000355710:Intron.11	0	10439047
358	TRIP11	ENST00000267622:Intron.16	0		PDGFRB	ENST00000261799:Intron.10	0	9373237
255	Unknown	Mapping not possible			MYC	ENST00000259523:Intron.1	45	M31826
395	ZBTB16	ENST00000335953:Intron.3	0		RARA	ENST00000254066:Intron.2	0	7849296
396	ZBTB16	ENST00000335953:Intron.4	0		RARA	ENST00000254066:Intron.2	0	7849296
181	ZNF198	ENST00000382874:Intron.17	126		FGFR1	ENST00000310729:Intron.10	503	9889006
183	ZNF198	ENST00000382874:Exon.18	132		FGFR1	ENST00000310729:Intron.10	757	9889006
184	ZNF198	ENST00000382874:Intron.17	1083		FGFR1	ENST00000310729:Intron.10	17	9889006
186	ZNF198	ENST00000382874:Intron.17	1308		FGFR1	ENST00000310729:Intron.9	210	9889006
182	ZNF198	ENST00000382874:Intron.17	1465		FGFR1	ENST00000310729:Intron.10	336	9889006
185	ZNF198	ENST00000382874:Intron.17	1488		FGFR1	ENST00000310729:Intron.9	265	9889006
518	ZNF9	ENST00000307433:Intron.1	0		USP6	ENST00000304328:Intron.1	0	AY624556
519	ZNF9	ENST00000307433:Intron.1	0		USP6	ENST00000304328:Exon.1	1545	AY624557
57	ZNFN1A1	ENST00000331340:Intron.1	3985		BCL6	ENST00000232014:Intron.1	0	10753856
58	ZNFN1A1	ENST00000331340:Intron.1	5208		BCL6	ENST00000232014:Intron.1	961	10637510
